# Supplementary material for: ﻿Caribbean Amphipoda (Crustacea) of Panama. Part II: parvorder Hadziidira
Source: Zookeys. 2024 Mar 18;1195:249–96. doi: 10.3897/zookeys.1195.116721 (PMC10964020; doi:10.3897/zookeys.1195.116721)
Supplement: XML Treatment for Dulzura schoenerae [file zookeys.1195.116721-treatment2.xml]

<!DOCTYPE tp:taxon-treatment
  PUBLIC "-//TaxonX//DTD Taxonomic Treatment Publishing DTD v0 20100105//EN" "tax-treatment-NSO.dtd">
<tp:taxon-treatment xmlns:tp="http://www.plazi.org/taxpub"><tp:treatment-meta><kwd-group><label>Taxon classification</label><kwd>
                  <named-content content-type="kingdom">Animalia</named-content>
                </kwd><kwd>
                  <named-content content-type="order">Amphipoda</named-content>
                </kwd><kwd>
                  <named-content content-type="family">Hadziidae</named-content>
                </kwd></kwd-group><mixed-citation publication-type="journal"><person-group><name><surname>White</surname><given-names>Kristine N.</given-names></name><name><surname>Sir</surname><given-names>Sally J.</given-names></name></person-group><article-title>﻿Caribbean <tp:taxon-name><tp:taxon-name-part taxon-name-part-type="order">Amphipoda</tp:taxon-name-part></tp:taxon-name> (<tp:taxon-name><tp:taxon-name-part taxon-name-part-type="subphylum">Crustacea</tp:taxon-name-part></tp:taxon-name>) of Panama. Part II: parvorder <tp:taxon-name><tp:taxon-name-part taxon-name-part-type="parvorder">Hadziidira</tp:taxon-name-part></tp:taxon-name></article-title><source>Zookeys</source><day>18</day><month>03</month><year>2024</year><volume>1195</volume><fpage>249</fpage><lpage>296</lpage><pub-id pub-id-type="doi">10.3897/zookeys.1195.116721</pub-id></mixed-citation></tp:treatment-meta><tp:nomenclature><label>﻿</label><tp:taxon-name>
                <object-id xmlns:xlink="http://www.w3.org/1999/xlink" content-type="arpha" xlink:type="simple">767EE483-64F2-51B9-B62F-F7B45F0AF060</object-id>
                <tp:taxon-name-part taxon-name-part-type="genus" reg="Dulzura">Dulzura</tp:taxon-name-part>
                <tp:taxon-name-part taxon-name-part-type="species" reg="schoenerae">schoenerae</tp:taxon-name-part>
              </tp:taxon-name><tp:taxon-authority>(Fox, 1973)</tp:taxon-authority><xref ref-type="fig" rid="F1">Figs 1</xref><xref ref-type="fig" rid="F27">, 27A</xref><tp:nomenclature-citation-list><tp:nomenclature-citation><tp:taxon-name>
                    <tp:taxon-name-part taxon-name-part-type="genus" reg="Eriopisa">Eriopisa</tp:taxon-name-part>
                    <tp:taxon-name-part taxon-name-part-type="species" reg="schoenerae">schoenerae</tp:taxon-name-part>
                  </tp:taxon-name><comment>Fox, 1973: 153–159, figs 5–8.</comment></tp:nomenclature-citation><tp:nomenclature-citation><tp:taxon-name>
                    <tp:taxon-name-part taxon-name-part-type="genus" reg="Protohadzia">Protohadzia</tp:taxon-name-part>
                    <tp:taxon-name-part taxon-name-part-type="species" reg="schoenerae">schoenerae</tp:taxon-name-part>
                  </tp:taxon-name><comment>: <xref ref-type="bibr" rid="B82">Zimmerman and Barnard 1977</xref>: 571–579, figs 1–5; <xref ref-type="bibr" rid="B73">Thomas 1993</xref>: 45, figs 48, 58; <xref ref-type="bibr" rid="B36">LeCroy 2000</xref>: 69, fig. 101.</comment></tp:nomenclature-citation></tp:nomenclature-citation-list></tp:nomenclature><tp:treatment-sec sec-type="material" id="SECID0E2IAC"><title>Material examined.</title><p>Panama • 2.8–5 mm • 1 ♀; Bocas del Toro, Hospital Bight; <named-content xmlns:xlink="http://www.w3.org/1999/xlink" content-type="dwc:verbatimCoordinates" xlink:type="simple"><named-content content-type="geo-json" specific-use="{&#34;type&#34;:&#34;Point&#34;,&#34;coordinates&#34;:[-82.131617,9.304483]}" id="NCID0EEJAC" xlink:type="simple">9.304483°N, 82.131617°W</named-content></named-content>; depth 1.5 m, surface of dead coral; 7 Aug 2005; S.E. LeCroy leg.; <named-content xmlns:xlink="http://www.w3.org/1999/xlink" content-type="dwc:institutional_code" xlink:title="Gulf Coast Research Laboratory Museum" xlink:href="http://grbio.org/institution/gulf-coast-research-laboratory-0" xlink:type="simple">GCRL</named-content> 6627 • 2 ♂, 1 ♀; Bocas del Toro, Isla Solarte; <named-content xmlns:xlink="http://www.w3.org/1999/xlink" content-type="dwc:verbatimCoordinates" xlink:type="simple"><named-content content-type="geo-json" specific-use="{&#34;type&#34;:&#34;Point&#34;,&#34;coordinates&#34;:[-82.250733,9.244333]}" id="NCID0ERJAC" xlink:type="simple">9.244333°N, 82.250733°W</named-content></named-content>; depth 0.5 m, <italic><tp:taxon-name><tp:taxon-name-part taxon-name-part-type="genus" reg="Halimeda">Halimeda</tp:taxon-name-part></tp:taxon-name></italic> and <italic><tp:taxon-name><tp:taxon-name-part taxon-name-part-type="genus" reg="Thalassia">Thalassia</tp:taxon-name-part></tp:taxon-name></italic>; 9 Aug 2005; S.E. LeCroy leg.; <named-content xmlns:xlink="http://www.w3.org/1999/xlink" content-type="dwc:institutional_code" xlink:title="Gulf Coast Research Laboratory Museum" xlink:href="http://grbio.org/institution/gulf-coast-research-laboratory-0" xlink:type="simple">GCRL</named-content> 6628 • 5 ♀; Bocas del Toro, Isla Solarte; <named-content xmlns:xlink="http://www.w3.org/1999/xlink" content-type="dwc:verbatimCoordinates" xlink:type="simple"><named-content content-type="geo-json" specific-use="{&#34;type&#34;:&#34;Point&#34;,&#34;coordinates&#34;:[-82.189732,9.290110]}" id="NCID0EMKAC" xlink:type="simple">9.290110°N, 82.189732°W</named-content></named-content>; depth 1–5 m, among coral rubble; 8 Aug 2021; K.N. White leg.; <named-content xmlns:xlink="http://www.w3.org/1999/xlink" content-type="dwc:institutional_code" xlink:title="Smithsonian Institution, U.S. National Museum of Natural History" xlink:href="http://grbio.org/institution/smithsonian-institution-national-museum-natural-history-0" xlink:type="simple">USNM</named-content> 1703494.</p></tp:treatment-sec><tp:treatment-sec sec-type="diagnosis" id="SECID0EWKAC"><title>Diagnosis.</title><p>Male gnathopod 2 propodus palm with acute apical protrusion, much larger than female gnathopod 2; epimeron 3 with simple small posteroventral tooth; telson apically acute with apical spines.</p></tp:treatment-sec><tp:treatment-sec sec-type="distribution" id="SECID0E2KAC"><title>Distribution.</title><p>USA: Florida from Biscayne Bay to the Dry Tortugas (<xref ref-type="bibr" rid="B73">Thomas 1993</xref>); Bahama Islands: Bimini (<xref ref-type="bibr" rid="B26">Fox 1973</xref>); Puerto Rico: La Parguera (<xref ref-type="bibr" rid="B82">Zimmerman and Barnard 1977</xref>); Cuba: Caleta de San Lázaro (<xref ref-type="bibr" rid="B52">Ortiz et al. 2001</xref>); Mexico: Puerto Morelos National Park (<xref ref-type="bibr" rid="B81">Winfield et al. 2023</xref>); Panama: Bocas del Toro (present study).</p></tp:treatment-sec><tp:treatment-sec sec-type="ecology" id="SECID0EVLAC"><title>Ecology and remarks.</title><p>These amphipods are associated with coral rubble, algae, and seagrass near coral reefs at depths of 1–5 m. Panamanian specimens agree closely with previous descriptions of the species and are easily distinguishable based on the uropod 3, gnathopod 2, and epimeron 3, even in smaller specimens.</p><fig id="F1" position="float" orientation="portrait"><object-id xmlns:xlink="http://www.w3.org/1999/xlink" content-type="doi" xlink:type="simple">10.3897/zookeys.1195.116721.figure1</object-id><object-id xmlns:xlink="http://www.w3.org/1999/xlink" content-type="arpha" xlink:type="simple">072A27C2-4C6B-58BC-9D71-646624B42F23</object-id><label>Figure 1.</label><caption><p><italic><tp:taxon-name><tp:taxon-name-part taxon-name-part-type="genus" reg="Dulzura">Dulzura</tp:taxon-name-part><tp:taxon-name-part taxon-name-part-type="species" reg="schoenerae">schoenerae</tp:taxon-name-part></tp:taxon-name></italic>, female, 2.8 mm, epimeron 3, coxa 6, telson, uropod 3, gnathopod 2 medial. Scale bars: 0.5 mm.</p></caption><graphic xmlns:xlink="http://www.w3.org/1999/xlink" xlink:href="zookeys-1195-249_article-116721__-g001.jpg" position="float" orientation="portrait" xlink:type="simple" id="oo_1004983.jpg"><uri content-type="original_file" xlink:type="simple">https://binary.pensoft.net/fig/1004983</uri></graphic></fig></tp:treatment-sec><tp:treatment-sec><!--Section generated to contain objects referenced in tp:taxon-treatment.--><fig id="F27" position="float" orientation="portrait"><object-id xmlns:xlink="http://www.w3.org/1999/xlink" content-type="doi" xlink:type="simple">10.3897/zookeys.1195.116721.figure27</object-id><object-id xmlns:xlink="http://www.w3.org/1999/xlink" content-type="arpha" xlink:type="simple">9EECE3ED-D82F-5933-9722-61F8B0CF217D</object-id><label>Figure 27.</label><caption><p>Photographs of live specimens <bold>A</bold><italic><tp:taxon-name><tp:taxon-name-part taxon-name-part-type="genus" reg="Dulzura">Dulzura</tp:taxon-name-part><tp:taxon-name-part taxon-name-part-type="species" reg="schoenerae">schoenerae</tp:taxon-name-part></tp:taxon-name></italic><bold>B</bold><italic><tp:taxon-name><tp:taxon-name-part taxon-name-part-type="genus" reg="Ceraocus">Ceraocus</tp:taxon-name-part><tp:taxon-name-part taxon-name-part-type="species" reg="sheardi">sheardi</tp:taxon-name-part></tp:taxon-name></italic><bold>C</bold><italic><tp:taxon-name><tp:taxon-name-part taxon-name-part-type="genus" reg="Ceradocus">Ceradocus</tp:taxon-name-part><tp:taxon-name-part taxon-name-part-type="species" reg="shoemakeri">shoemakeri</tp:taxon-name-part></tp:taxon-name></italic><bold>D</bold><italic><tp:taxon-name><tp:taxon-name-part taxon-name-part-type="genus" reg="Elasmopus">Elasmopus</tp:taxon-name-part><tp:taxon-name-part taxon-name-part-type="species" reg="balkomanus">balkomanus</tp:taxon-name-part></tp:taxon-name></italic><bold>E</bold><tp:taxon-name><tp:taxon-name-part taxon-name-part-type="genus" reg="Elasmopus">Elasmopus</tp:taxon-name-part><tp:taxon-name-part taxon-name-part-type="species" reg="elieri">elieri</tp:taxon-name-part></tp:taxon-name> (ethanol preserved specimen) <bold>F</bold><italic><tp:taxon-name><tp:taxon-name-part taxon-name-part-type="genus" reg="Elasmopus">Elasmopus</tp:taxon-name-part><tp:taxon-name-part taxon-name-part-type="species" reg="levis">levis</tp:taxon-name-part></tp:taxon-name></italic><bold>G</bold><italic><tp:taxon-name><tp:taxon-name-part taxon-name-part-type="genus" reg="Elasmopus">Elasmopus</tp:taxon-name-part><tp:taxon-name-part taxon-name-part-type="species" reg="longipropodus">longipropodus</tp:taxon-name-part></tp:taxon-name></italic>. Scale bars: 1.0 mm.</p></caption><graphic xmlns:xlink="http://www.w3.org/1999/xlink" xlink:href="zookeys-1195-249_article-116721__-g027.jpg" position="float" orientation="portrait" xlink:type="simple" id="oo_1005009.jpg"><uri content-type="original_file" xlink:type="simple">https://binary.pensoft.net/fig/1005009</uri></graphic></fig></tp:treatment-sec><ref-list><ref id="B82"><mixed-citation xmlns:xlink="http://www.w3.org/1999/xlink" xlink:type="simple"><person-group><name name-style="western"><surname>Zimmerman</surname><given-names>RJ</given-names></name><name name-style="western"><surname>Barnard</surname><given-names>JL</given-names></name></person-group> (<year>1977</year>) <article-title>A new genus of primitive marine hadziid (<tp:taxon-name><tp:taxon-name-part taxon-name-part-type="order">Amphipoda</tp:taxon-name-part></tp:taxon-name>) from Bimini and Puerto Rico.</article-title><source>Proceedings of the Biological Society of Washington</source><volume>89</volume>(<issue>50</issue>): <fpage>565</fpage>–<lpage>580</lpage>.</mixed-citation></ref><ref id="B73"><mixed-citation xmlns:xlink="http://www.w3.org/1999/xlink" xlink:type="simple"><person-group><name name-style="western"><surname>Thomas</surname><given-names>JD</given-names></name></person-group> (<year>1993</year>) <article-title>Identification manual for marine <tp:taxon-name><tp:taxon-name-part taxon-name-part-type="order">Amphipoda</tp:taxon-name-part></tp:taxon-name> (<tp:taxon-name><tp:taxon-name-part taxon-name-part-type="suborder">Gammaridea</tp:taxon-name-part></tp:taxon-name>): I. Common coral reef and rocky bottom amphipods of South Florida. Florida Department of Environmental Protection Final Report Contract No.</article-title><source>SP</source><volume>290</volume>: <fpage>1</fpage>–<lpage>83</lpage>.</mixed-citation></ref><ref id="B36"><mixed-citation xmlns:xlink="http://www.w3.org/1999/xlink" xlink:type="simple"><person-group><name name-style="western"><surname>LeCroy</surname><given-names>SE</given-names></name></person-group> (<year>2000</year>) An Illustrated Identification Guide to The Nearshore Marine and Estuarine Gammaridean <tp:taxon-name><tp:taxon-name-part taxon-name-part-type="order">Amphipoda</tp:taxon-name-part></tp:taxon-name> of Florida Vol. 1: Families <tp:taxon-name><tp:taxon-name-part taxon-name-part-type="family">Gammaridae</tp:taxon-name-part></tp:taxon-name>, <tp:taxon-name><tp:taxon-name-part taxon-name-part-type="family">Hadziidae</tp:taxon-name-part></tp:taxon-name>, <tp:taxon-name><tp:taxon-name-part taxon-name-part-type="family">Isaeidae</tp:taxon-name-part></tp:taxon-name>, <tp:taxon-name><tp:taxon-name-part taxon-name-part-type="family">Melitidae</tp:taxon-name-part></tp:taxon-name> and <tp:taxon-name><tp:taxon-name-part taxon-name-part-type="family">Oedicerotidae</tp:taxon-name-part></tp:taxon-name>. Florida Department of Environmental Protection Annual Report Contract No. WM724 1: 1–195.</mixed-citation></ref><ref id="B26"><mixed-citation xmlns:xlink="http://www.w3.org/1999/xlink" xlink:type="simple"><person-group><name name-style="western"><surname>Fox</surname><given-names>RS</given-names></name></person-group> (<year>1973</year>) <article-title><italic><tp:taxon-name><tp:taxon-name-part taxon-name-part-type="genus">Ceradocus</tp:taxon-name-part><tp:taxon-name-part taxon-name-part-type="species">shoemakeri</tp:taxon-name-part></tp:taxon-name></italic> and <italic><tp:taxon-name><tp:taxon-name-part taxon-name-part-type="genus">Eriopisa</tp:taxon-name-part><tp:taxon-name-part taxon-name-part-type="species">schoenerae</tp:taxon-name-part></tp:taxon-name></italic>, new amphipods (<tp:taxon-name><tp:taxon-name-part taxon-name-part-type="subphylum">Crustacea</tp:taxon-name-part></tp:taxon-name>: <tp:taxon-name><tp:taxon-name-part taxon-name-part-type="family">Gammaridae</tp:taxon-name-part></tp:taxon-name>) from the Bahama Islands.</article-title><source>Journal of the Elisha Mitchell Scientific Society</source><volume>89</volume>: <fpage>147</fpage>–<lpage>159</lpage>.</mixed-citation></ref><ref id="B52"><mixed-citation xmlns:xlink="http://www.w3.org/1999/xlink" xlink:type="simple"><person-group><name name-style="western"><surname>Ortiz</surname><given-names>M</given-names></name><name name-style="western"><surname>Lalana</surname><given-names>R</given-names></name><name name-style="western"><surname>Lio</surname><given-names>V</given-names></name></person-group> (<year>2001</year>) <article-title>First record of the genus <italic><tp:taxon-name><tp:taxon-name-part taxon-name-part-type="genus">Protohadzia</tp:taxon-name-part></tp:taxon-name></italic> (<tp:taxon-name><tp:taxon-name-part taxon-name-part-type="order">Amphipoda</tp:taxon-name-part></tp:taxon-name>, <tp:taxon-name><tp:taxon-name-part taxon-name-part-type="suborder">Gammaridea</tp:taxon-name-part></tp:taxon-name>), for the Cuban archipelago.</article-title><source>Avicennia</source><volume>14</volume>: <fpage>129</fpage>–<lpage>132</lpage>.</mixed-citation></ref><ref id="B81"><mixed-citation xmlns:xlink="http://www.w3.org/1999/xlink" xlink:type="simple"><person-group><name name-style="western"><surname>Winfield</surname><given-names>I</given-names></name><name name-style="western"><surname>Ortiz</surname><given-names>M</given-names></name><name name-style="western"><surname>Cházaro-Olvera</surname><given-names>S</given-names></name></person-group> (<year>2023</year>) Biodiversity and new records of benthic amphipods (<tp:taxon-name><tp:taxon-name-part taxon-name-part-type="subphylum">Crustacea</tp:taxon-name-part></tp:taxon-name>: <tp:taxon-name><tp:taxon-name-part taxon-name-part-type="superorder">Peracarida</tp:taxon-name-part></tp:taxon-name>: <tp:taxon-name><tp:taxon-name-part taxon-name-part-type="order">Amphipoda</tp:taxon-name-part></tp:taxon-name>) from coral reef protected natural areas in the Mexican Caribbean Sea. Revista Mexicana de Biodiversidad 94: e944975. <ext-link xlink:href="10.22201/ib.20078706e.2023.94.4975" ext-link-type="doi" xlink:type="simple">https://doi.org/10.22201/ib.20078706e.2023.94.4975</ext-link></mixed-citation></ref></ref-list></tp:taxon-treatment>
