# Supplementary material for: ﻿Caribbean Amphipoda (Crustacea) of Panama. Part II: parvorder Hadziidira
Source: Zookeys. 2024 Mar 18;1195:249–96. doi: 10.3897/zookeys.1195.116721 (PMC10964020; doi:10.3897/zookeys.1195.116721)
Supplement: XML Treatment for Ceradocus shoemakeri [file zookeys.1195.116721-treatment5.xml]

<!DOCTYPE tp:taxon-treatment
  PUBLIC "-//TaxonX//DTD Taxonomic Treatment Publishing DTD v0 20100105//EN" "tax-treatment-NSO.dtd">
<tp:taxon-treatment xmlns:tp="http://www.plazi.org/taxpub"><tp:treatment-meta><kwd-group><label>Taxon classification</label><kwd>
                  <named-content content-type="kingdom">Animalia</named-content>
                </kwd><kwd>
                  <named-content content-type="order">Amphipoda</named-content>
                </kwd><kwd>
                  <named-content content-type="family">Maeridae</named-content>
                </kwd></kwd-group><mixed-citation publication-type="journal"><person-group><name><surname>White</surname><given-names>Kristine N.</given-names></name><name><surname>Sir</surname><given-names>Sally J.</given-names></name></person-group><article-title>﻿Caribbean <tp:taxon-name><tp:taxon-name-part taxon-name-part-type="order">Amphipoda</tp:taxon-name-part></tp:taxon-name> (<tp:taxon-name><tp:taxon-name-part taxon-name-part-type="subphylum">Crustacea</tp:taxon-name-part></tp:taxon-name>) of Panama. Part II: parvorder <tp:taxon-name><tp:taxon-name-part taxon-name-part-type="parvorder">Hadziidira</tp:taxon-name-part></tp:taxon-name></article-title><source>Zookeys</source><day>18</day><month>03</month><year>2024</year><volume>1195</volume><fpage>249</fpage><lpage>296</lpage><pub-id pub-id-type="doi">10.3897/zookeys.1195.116721</pub-id></mixed-citation></tp:treatment-meta><tp:nomenclature><label>﻿</label><tp:taxon-name>
                <object-id xmlns:xlink="http://www.w3.org/1999/xlink" content-type="arpha" xlink:type="simple">516F52C8-55A4-548D-A93B-3B67D60681A9</object-id>
                <tp:taxon-name-part taxon-name-part-type="genus" reg="Ceradocus">Ceradocus</tp:taxon-name-part>
                <tp:taxon-name-part taxon-name-part-type="species" reg="shoemakeri">shoemakeri</tp:taxon-name-part>
              </tp:taxon-name><tp:taxon-authority>Fox, 1973</tp:taxon-authority><xref ref-type="fig" rid="F3">Figs 3</xref><xref ref-type="fig" rid="F27">, 27C</xref><tp:nomenclature-citation-list><tp:nomenclature-citation><tp:taxon-name>
                    <tp:taxon-name-part taxon-name-part-type="genus" reg="Ceradocus">Ceradocus</tp:taxon-name-part>
                    <tp:taxon-name-part taxon-name-part-type="species" reg="shoemakeri">shoemakeri</tp:taxon-name-part>
                  </tp:taxon-name><comment>Fox, 1973: 147–152, figs 1–4; <xref ref-type="bibr" rid="B36">LeCroy 2000</xref>: 73, fig. 121.</comment></tp:nomenclature-citation></tp:nomenclature-citation-list></tp:nomenclature><tp:treatment-sec sec-type="material" id="SECID0EIFAE"><title>Material examined.</title><p>Panama • 2.2–7 mm • 1 ♀; Bocas del Toro, Hospital Point; <named-content xmlns:xlink="http://www.w3.org/1999/xlink" content-type="dwc:verbatimCoordinates" xlink:type="simple"><named-content content-type="geo-json" specific-use="{&#34;type&#34;:&#34;Point&#34;,&#34;coordinates&#34;:[-82.218833,9.333600]}" id="NCID0ERFAE" xlink:type="simple">9.3336°N, 82.218833°W</named-content></named-content>; depth 15- m, coral rubble and <italic><tp:taxon-name><tp:taxon-name-part taxon-name-part-type="genus" reg="Halimeda">Halimeda</tp:taxon-name-part></tp:taxon-name></italic>; 6 Aug 2005; S. DeGrave leg.; <named-content xmlns:xlink="http://www.w3.org/1999/xlink" content-type="dwc:institutional_code" xlink:title="Gulf Coast Research Laboratory Museum" xlink:href="http://grbio.org/institution/gulf-coast-research-laboratory-0" xlink:type="simple">GCRL</named-content> 6629 • 1 ♀; Bocas del Toro, San Cristobal; <named-content xmlns:xlink="http://www.w3.org/1999/xlink" content-type="dwc:verbatimCoordinates" xlink:type="simple"><named-content content-type="geo-json" specific-use="{&#34;type&#34;:&#34;Point&#34;,&#34;coordinates&#34;:[-82.294533,9.284977]}" id="NCID0EFGAE" xlink:type="simple">9.284977°N, 82.294533°W</named-content></named-content>; depth 1–3 m, <italic><tp:taxon-name><tp:taxon-name-part taxon-name-part-type="genus" reg="Halimeda">Halimeda</tp:taxon-name-part></tp:taxon-name></italic>; 21 June 2023; K.N. White leg.; <named-content xmlns:xlink="http://www.w3.org/1999/xlink" content-type="dwc:institutional_code" xlink:title="Smithsonian Institution, U.S. National Museum of Natural History" xlink:href="http://grbio.org/institution/smithsonian-institution-national-museum-natural-history-0" xlink:type="simple">USNM</named-content> 1703497 • 1 ♂, 2 ♀; Cayo Zapatilla 1; <named-content xmlns:xlink="http://www.w3.org/1999/xlink" content-type="dwc:verbatimCoordinates" xlink:type="simple"><named-content content-type="geo-json" specific-use="{&#34;type&#34;:&#34;Point&#34;,&#34;coordinates&#34;:[-82.058700,9.269967]}" id="NCID0EZGAE" xlink:type="simple">9.269967°N, 82.0587°W</named-content></named-content>; depth 10–11 m, coral rubble; 28 June 2023; K.N. White leg.; <named-content xmlns:xlink="http://www.w3.org/1999/xlink" content-type="dwc:institutional_code" xlink:title="Smithsonian Institution, U.S. National Museum of Natural History" xlink:href="http://grbio.org/institution/smithsonian-institution-national-museum-natural-history-0" xlink:type="simple">USNM</named-content> 1703498.</p></tp:treatment-sec><tp:treatment-sec sec-type="diagnosis" id="SECID0EDHAE"><title>Diagnosis.</title><p>Antenna 1 accessory flagellum 4- or 5-articulate. Gnathopod 2 sexually dimorphic, right and left sides dissimilar; enlarged side palm oblique with two subquadrate and one triangular projection. Pereopod 7 basis with small posterodistal lobe. Pleosome and urosome dorsally smooth. Epimera 1–3 posterior margins serrate. Telson approximately as long as wide with subapical setae.</p><fig id="F3" position="float" orientation="portrait"><object-id xmlns:xlink="http://www.w3.org/1999/xlink" content-type="doi" xlink:type="simple">10.3897/zookeys.1195.116721.figure3</object-id><object-id xmlns:xlink="http://www.w3.org/1999/xlink" content-type="arpha" xlink:type="simple">F0994198-E0E2-58D3-BB10-EC43C9EEA9D1</object-id><label>Figure 3.</label><caption><p><italic><tp:taxon-name><tp:taxon-name-part taxon-name-part-type="genus" reg="Ceradocus">Ceradocus</tp:taxon-name-part><tp:taxon-name-part taxon-name-part-type="species" reg="shoemakeri">shoemakeri</tp:taxon-name-part></tp:taxon-name></italic>, male, 2.2 mm, gnathopod 2 weak side lateral, weak gnathopod 2 propodus palm enlarged with setae removed, gnathopod 2 strong side lateral, strong gnathopod 2 propodus palm enlarged with setae removed, epimeron and urosome. Scale bars: 0.5 mm.</p></caption><graphic xmlns:xlink="http://www.w3.org/1999/xlink" xlink:href="zookeys-1195-249_article-116721__-g003.jpg" position="float" orientation="portrait" xlink:type="simple" id="oo_1004985.jpg"><uri content-type="original_file" xlink:type="simple">https://binary.pensoft.net/fig/1004985</uri></graphic></fig></tp:treatment-sec><tp:treatment-sec sec-type="distribution" id="SECID0EAIAE"><title>Distribution.</title><p>U.S.A.: South Florida from Biscayne Bay to the Dry Tortugas; Apalachee Bay, Perdido Key, Florida (<xref ref-type="bibr" rid="B36">LeCroy 2000</xref>); Bahama Islands: Bimini (<xref ref-type="bibr" rid="B26">Fox 1973</xref>); Panama: Bocas del Toro (present study).</p></tp:treatment-sec><tp:treatment-sec sec-type="ecology" id="SECID0EOIAE"><title>Ecology and remarks.</title><p>These amphipods are associated with coral rubble, algae, and sponges at depths of 0.5–15 m. Panamanian specimens have a dorsally smooth pleosome and urosome; <xref ref-type="bibr" rid="B26">Fox (1973)</xref> mentioned that occasionally there is a mid-dorsal posterior tooth on pleonites 4 and/or 5.</p></tp:treatment-sec><tp:treatment-sec><!--Section generated to contain objects referenced in tp:taxon-treatment.--><fig id="F27" position="float" orientation="portrait"><object-id xmlns:xlink="http://www.w3.org/1999/xlink" content-type="doi" xlink:type="simple">10.3897/zookeys.1195.116721.figure27</object-id><object-id xmlns:xlink="http://www.w3.org/1999/xlink" content-type="arpha" xlink:type="simple">9EECE3ED-D82F-5933-9722-61F8B0CF217D</object-id><label>Figure 27.</label><caption><p>Photographs of live specimens <bold>A</bold><italic><tp:taxon-name><tp:taxon-name-part taxon-name-part-type="genus" reg="Dulzura">Dulzura</tp:taxon-name-part><tp:taxon-name-part taxon-name-part-type="species" reg="schoenerae">schoenerae</tp:taxon-name-part></tp:taxon-name></italic><bold>B</bold><italic><tp:taxon-name><tp:taxon-name-part taxon-name-part-type="genus" reg="Ceraocus">Ceraocus</tp:taxon-name-part><tp:taxon-name-part taxon-name-part-type="species" reg="sheardi">sheardi</tp:taxon-name-part></tp:taxon-name></italic><bold>C</bold><italic><tp:taxon-name><tp:taxon-name-part taxon-name-part-type="genus" reg="Ceradocus">Ceradocus</tp:taxon-name-part><tp:taxon-name-part taxon-name-part-type="species" reg="shoemakeri">shoemakeri</tp:taxon-name-part></tp:taxon-name></italic><bold>D</bold><italic><tp:taxon-name><tp:taxon-name-part taxon-name-part-type="genus" reg="Elasmopus">Elasmopus</tp:taxon-name-part><tp:taxon-name-part taxon-name-part-type="species" reg="balkomanus">balkomanus</tp:taxon-name-part></tp:taxon-name></italic><bold>E</bold><tp:taxon-name><tp:taxon-name-part taxon-name-part-type="genus" reg="Elasmopus">Elasmopus</tp:taxon-name-part><tp:taxon-name-part taxon-name-part-type="species" reg="elieri">elieri</tp:taxon-name-part></tp:taxon-name> (ethanol preserved specimen) <bold>F</bold><italic><tp:taxon-name><tp:taxon-name-part taxon-name-part-type="genus" reg="Elasmopus">Elasmopus</tp:taxon-name-part><tp:taxon-name-part taxon-name-part-type="species" reg="levis">levis</tp:taxon-name-part></tp:taxon-name></italic><bold>G</bold><italic><tp:taxon-name><tp:taxon-name-part taxon-name-part-type="genus" reg="Elasmopus">Elasmopus</tp:taxon-name-part><tp:taxon-name-part taxon-name-part-type="species" reg="longipropodus">longipropodus</tp:taxon-name-part></tp:taxon-name></italic>. Scale bars: 1.0 mm.</p></caption><graphic xmlns:xlink="http://www.w3.org/1999/xlink" xlink:href="zookeys-1195-249_article-116721__-g027.jpg" position="float" orientation="portrait" xlink:type="simple" id="oo_1005009.jpg"><uri content-type="original_file" xlink:type="simple">https://binary.pensoft.net/fig/1005009</uri></graphic></fig></tp:treatment-sec><ref-list><ref id="B36"><mixed-citation xmlns:xlink="http://www.w3.org/1999/xlink" xlink:type="simple"><person-group><name name-style="western"><surname>LeCroy</surname><given-names>SE</given-names></name></person-group> (<year>2000</year>) An Illustrated Identification Guide to The Nearshore Marine and Estuarine Gammaridean <tp:taxon-name><tp:taxon-name-part taxon-name-part-type="order">Amphipoda</tp:taxon-name-part></tp:taxon-name> of Florida Vol. 1: Families <tp:taxon-name><tp:taxon-name-part taxon-name-part-type="family">Gammaridae</tp:taxon-name-part></tp:taxon-name>, <tp:taxon-name><tp:taxon-name-part taxon-name-part-type="family">Hadziidae</tp:taxon-name-part></tp:taxon-name>, <tp:taxon-name><tp:taxon-name-part taxon-name-part-type="family">Isaeidae</tp:taxon-name-part></tp:taxon-name>, <tp:taxon-name><tp:taxon-name-part taxon-name-part-type="family">Melitidae</tp:taxon-name-part></tp:taxon-name> and <tp:taxon-name><tp:taxon-name-part taxon-name-part-type="family">Oedicerotidae</tp:taxon-name-part></tp:taxon-name>. Florida Department of Environmental Protection Annual Report Contract No. WM724 1: 1–195.</mixed-citation></ref><ref id="B26"><mixed-citation xmlns:xlink="http://www.w3.org/1999/xlink" xlink:type="simple"><person-group><name name-style="western"><surname>Fox</surname><given-names>RS</given-names></name></person-group> (<year>1973</year>) <article-title><italic><tp:taxon-name><tp:taxon-name-part taxon-name-part-type="genus">Ceradocus</tp:taxon-name-part><tp:taxon-name-part taxon-name-part-type="species">shoemakeri</tp:taxon-name-part></tp:taxon-name></italic> and <italic><tp:taxon-name><tp:taxon-name-part taxon-name-part-type="genus">Eriopisa</tp:taxon-name-part><tp:taxon-name-part taxon-name-part-type="species">schoenerae</tp:taxon-name-part></tp:taxon-name></italic>, new amphipods (<tp:taxon-name><tp:taxon-name-part taxon-name-part-type="subphylum">Crustacea</tp:taxon-name-part></tp:taxon-name>: <tp:taxon-name><tp:taxon-name-part taxon-name-part-type="family">Gammaridae</tp:taxon-name-part></tp:taxon-name>) from the Bahama Islands.</article-title><source>Journal of the Elisha Mitchell Scientific Society</source><volume>89</volume>: <fpage>147</fpage>–<lpage>159</lpage>.</mixed-citation></ref></ref-list></tp:taxon-treatment>
