# Supplementary material for: ﻿Caribbean Amphipoda (Crustacea) of Panama. Part II: parvorder Hadziidira
Source: Zookeys. 2024 Mar 18;1195:249–96. doi: 10.3897/zookeys.1195.116721 (PMC10964020; doi:10.3897/zookeys.1195.116721)
Supplement: XML Treatment for Elasmopus balkomanus [file zookeys.1195.116721-treatment7.xml]

<!DOCTYPE tp:taxon-treatment
  PUBLIC "-//TaxonX//DTD Taxonomic Treatment Publishing DTD v0 20100105//EN" "tax-treatment-NSO.dtd">
<tp:taxon-treatment xmlns:tp="http://www.plazi.org/taxpub"><tp:treatment-meta><kwd-group><label>Taxon classification</label><kwd>
                  <named-content content-type="kingdom">Animalia</named-content>
                </kwd><kwd>
                  <named-content content-type="order">Amphipoda</named-content>
                </kwd><kwd>
                  <named-content content-type="family">Maeridae</named-content>
                </kwd></kwd-group><mixed-citation publication-type="journal"><person-group><name><surname>White</surname><given-names>Kristine N.</given-names></name><name><surname>Sir</surname><given-names>Sally J.</given-names></name></person-group><article-title>﻿Caribbean <tp:taxon-name><tp:taxon-name-part taxon-name-part-type="order">Amphipoda</tp:taxon-name-part></tp:taxon-name> (<tp:taxon-name><tp:taxon-name-part taxon-name-part-type="subphylum">Crustacea</tp:taxon-name-part></tp:taxon-name>) of Panama. Part II: parvorder <tp:taxon-name><tp:taxon-name-part taxon-name-part-type="parvorder">Hadziidira</tp:taxon-name-part></tp:taxon-name></article-title><source>Zookeys</source><day>18</day><month>03</month><year>2024</year><volume>1195</volume><fpage>249</fpage><lpage>296</lpage><pub-id pub-id-type="doi">10.3897/zookeys.1195.116721</pub-id></mixed-citation></tp:treatment-meta><tp:nomenclature><label>﻿</label><tp:taxon-name>
                <object-id xmlns:xlink="http://www.w3.org/1999/xlink" content-type="arpha" xlink:type="simple">AF169F01-85A1-5153-AF19-A3586CB02A15</object-id>
                <tp:taxon-name-part taxon-name-part-type="genus" reg="Elasmopus">Elasmopus</tp:taxon-name-part>
                <tp:taxon-name-part taxon-name-part-type="species" reg="balkomanus">balkomanus</tp:taxon-name-part>
              </tp:taxon-name><tp:taxon-authority>Thomas &amp; Barnard, 1988</tp:taxon-authority><xref ref-type="fig" rid="F4">Figs 4</xref><xref ref-type="fig" rid="F27">, 27D</xref><tp:nomenclature-citation-list><tp:nomenclature-citation><tp:taxon-name>
                    <tp:taxon-name-part taxon-name-part-type="genus" reg="Elasmopus">Elasmopus</tp:taxon-name-part>
                    <tp:taxon-name-part taxon-name-part-type="species" reg="balkomanus">balkomanus</tp:taxon-name-part>
                  </tp:taxon-name><comment>Thomas &amp; Barnard, 1988: 838–842, figs 1–3; <xref ref-type="bibr" rid="B36">LeCroy 2000</xref>: 86, fig. 133.</comment></tp:nomenclature-citation></tp:nomenclature-citation-list></tp:nomenclature><tp:treatment-sec sec-type="material" id="SECID0E3LAE"><title>Material examined.</title><p>Panama • 1.6–8 mm • 1 ♀; Bocas del Toro, Crawl Cay; <named-content xmlns:xlink="http://www.w3.org/1999/xlink" content-type="dwc:verbatimCoordinates" xlink:type="simple"><named-content content-type="geo-json" specific-use="{&#34;type&#34;:&#34;Point&#34;,&#34;coordinates&#34;:[-82.129000,9.247500]}" id="NCID0EFMAE" xlink:type="simple">9.2475°N, 82.1290°W</named-content></named-content>; depth 5 m, among coral rubble; 12 Aug 2021; K.N. White leg.; <named-content xmlns:xlink="http://www.w3.org/1999/xlink" content-type="dwc:institutional_code" xlink:title="Smithsonian Institution, U.S. National Museum of Natural History" xlink:href="http://grbio.org/institution/smithsonian-institution-national-museum-natural-history-0" xlink:type="simple">USNM</named-content> 1703499 • 1 ♂; Bocas del Toro, Crawl Cay; <named-content xmlns:xlink="http://www.w3.org/1999/xlink" content-type="dwc:verbatimCoordinates" xlink:type="simple"><named-content content-type="geo-json" specific-use="{&#34;type&#34;:&#34;Point&#34;,&#34;coordinates&#34;:[-82.136867,9.245967]}" id="NCID0ESMAE" xlink:type="simple">9.245967°N, 82.136867°W</named-content></named-content>; depth 1–4 m, among sand; 25 June 2023; K.N. White leg.; <named-content xmlns:xlink="http://www.w3.org/1999/xlink" content-type="dwc:institutional_code" xlink:title="Smithsonian Institution, U.S. National Museum of Natural History" xlink:href="http://grbio.org/institution/smithsonian-institution-national-museum-natural-history-0" xlink:type="simple">USNM</named-content> 1703500.</p></tp:treatment-sec><tp:treatment-sec sec-type="diagnosis" id="SECID0E3MAE"><title>Diagnosis.</title><p>Gnathopod 1 male propodus subovate, palm oblique, female propodus slender, ventral margin straight. Gnathopod 2 male propodus palm densely setose with crenulate longitudinal ridge on medial surface, female propodus with 2 spines at palmar angle. Pereopod 5 basis posterior margin concave. Pereopod 7 basis posterior margin without long setae, articles 4 and 5 of male unexpanded, slender. Epimeron 3 posteroventral margin with small tooth. Telson inner lobes shorter than outer lobes, apically acute.</p></tp:treatment-sec><tp:treatment-sec sec-type="distribution" id="SECID0EBNAE"><title>Distribution.</title><p>U.S.A.: South Florida, Looe Key (<xref ref-type="bibr" rid="B76">Thomas and Barnard 1988</xref>; <xref ref-type="bibr" rid="B73">Thomas 1993</xref>), Biscayne Bay (<xref ref-type="bibr" rid="B36">LeCroy 2000</xref>); Panama: Bocas del Toro (present study).</p></tp:treatment-sec><tp:treatment-sec sec-type="ecology" id="SECID0ETNAE"><title>Ecology and remarks.</title><p>These amphipods are associated with algal turf and coral rubble at depths of 1–5 m. Panamanian specimens have a less setose gnathopod 2 propodus and less concave pereopod 5 basis than described by <xref ref-type="bibr" rid="B76">Thomas and Barnard (1988)</xref>. The gnathopod 2 propodus is also less inflated than previously described. This suggests variation in these characters with size as the Panamanian specimens were smaller than those described by <xref ref-type="bibr" rid="B76">Thomas and Barnard (1988)</xref>. Other characters agree with previous descriptions of this species.</p><fig id="F4" position="float" orientation="portrait"><object-id xmlns:xlink="http://www.w3.org/1999/xlink" content-type="doi" xlink:type="simple">10.3897/zookeys.1195.116721.figure4</object-id><object-id xmlns:xlink="http://www.w3.org/1999/xlink" content-type="arpha" xlink:type="simple">8BA0FF4E-765C-57FA-8EB5-0C4F65B7C615</object-id><label>Figure 4.</label><caption><p><italic><tp:taxon-name><tp:taxon-name-part taxon-name-part-type="genus" reg="Elasmopus">Elasmopus</tp:taxon-name-part><tp:taxon-name-part taxon-name-part-type="species" reg="balkomanus">balkomanus</tp:taxon-name-part></tp:taxon-name></italic>, male 1.6 mm, pereopod 5, telson, gnathopod 2 medial, epimeron 3 posterovental corner; female, 3.7 mm, gnathopod 1 lateral. Scale bars: 0.5 mm.</p></caption><graphic xmlns:xlink="http://www.w3.org/1999/xlink" xlink:href="zookeys-1195-249_article-116721__-g004.jpg" position="float" orientation="portrait" xlink:type="simple" id="oo_1004986.jpg"><uri content-type="original_file" xlink:type="simple">https://binary.pensoft.net/fig/1004986</uri></graphic></fig></tp:treatment-sec><tp:treatment-sec><!--Section generated to contain objects referenced in tp:taxon-treatment.--><fig id="F27" position="float" orientation="portrait"><object-id xmlns:xlink="http://www.w3.org/1999/xlink" content-type="doi" xlink:type="simple">10.3897/zookeys.1195.116721.figure27</object-id><object-id xmlns:xlink="http://www.w3.org/1999/xlink" content-type="arpha" xlink:type="simple">9EECE3ED-D82F-5933-9722-61F8B0CF217D</object-id><label>Figure 27.</label><caption><p>Photographs of live specimens <bold>A</bold><italic><tp:taxon-name><tp:taxon-name-part taxon-name-part-type="genus" reg="Dulzura">Dulzura</tp:taxon-name-part><tp:taxon-name-part taxon-name-part-type="species" reg="schoenerae">schoenerae</tp:taxon-name-part></tp:taxon-name></italic><bold>B</bold><italic><tp:taxon-name><tp:taxon-name-part taxon-name-part-type="genus" reg="Ceraocus">Ceraocus</tp:taxon-name-part><tp:taxon-name-part taxon-name-part-type="species" reg="sheardi">sheardi</tp:taxon-name-part></tp:taxon-name></italic><bold>C</bold><italic><tp:taxon-name><tp:taxon-name-part taxon-name-part-type="genus" reg="Ceradocus">Ceradocus</tp:taxon-name-part><tp:taxon-name-part taxon-name-part-type="species" reg="shoemakeri">shoemakeri</tp:taxon-name-part></tp:taxon-name></italic><bold>D</bold><italic><tp:taxon-name><tp:taxon-name-part taxon-name-part-type="genus" reg="Elasmopus">Elasmopus</tp:taxon-name-part><tp:taxon-name-part taxon-name-part-type="species" reg="balkomanus">balkomanus</tp:taxon-name-part></tp:taxon-name></italic><bold>E</bold><tp:taxon-name><tp:taxon-name-part taxon-name-part-type="genus" reg="Elasmopus">Elasmopus</tp:taxon-name-part><tp:taxon-name-part taxon-name-part-type="species" reg="elieri">elieri</tp:taxon-name-part></tp:taxon-name> (ethanol preserved specimen) <bold>F</bold><italic><tp:taxon-name><tp:taxon-name-part taxon-name-part-type="genus" reg="Elasmopus">Elasmopus</tp:taxon-name-part><tp:taxon-name-part taxon-name-part-type="species" reg="levis">levis</tp:taxon-name-part></tp:taxon-name></italic><bold>G</bold><italic><tp:taxon-name><tp:taxon-name-part taxon-name-part-type="genus" reg="Elasmopus">Elasmopus</tp:taxon-name-part><tp:taxon-name-part taxon-name-part-type="species" reg="longipropodus">longipropodus</tp:taxon-name-part></tp:taxon-name></italic>. Scale bars: 1.0 mm.</p></caption><graphic xmlns:xlink="http://www.w3.org/1999/xlink" xlink:href="zookeys-1195-249_article-116721__-g027.jpg" position="float" orientation="portrait" xlink:type="simple" id="oo_1005009.jpg"><uri content-type="original_file" xlink:type="simple">https://binary.pensoft.net/fig/1005009</uri></graphic></fig></tp:treatment-sec><ref-list><ref id="B36"><mixed-citation xmlns:xlink="http://www.w3.org/1999/xlink" xlink:type="simple"><person-group><name name-style="western"><surname>LeCroy</surname><given-names>SE</given-names></name></person-group> (<year>2000</year>) An Illustrated Identification Guide to The Nearshore Marine and Estuarine Gammaridean <tp:taxon-name><tp:taxon-name-part taxon-name-part-type="order">Amphipoda</tp:taxon-name-part></tp:taxon-name> of Florida Vol. 1: Families <tp:taxon-name><tp:taxon-name-part taxon-name-part-type="family">Gammaridae</tp:taxon-name-part></tp:taxon-name>, <tp:taxon-name><tp:taxon-name-part taxon-name-part-type="family">Hadziidae</tp:taxon-name-part></tp:taxon-name>, <tp:taxon-name><tp:taxon-name-part taxon-name-part-type="family">Isaeidae</tp:taxon-name-part></tp:taxon-name>, <tp:taxon-name><tp:taxon-name-part taxon-name-part-type="family">Melitidae</tp:taxon-name-part></tp:taxon-name> and <tp:taxon-name><tp:taxon-name-part taxon-name-part-type="family">Oedicerotidae</tp:taxon-name-part></tp:taxon-name>. Florida Department of Environmental Protection Annual Report Contract No. WM724 1: 1–195.</mixed-citation></ref><ref id="B76"><mixed-citation xmlns:xlink="http://www.w3.org/1999/xlink" xlink:type="simple"><person-group><name name-style="western"><surname>Thomas</surname><given-names>JD</given-names></name><name name-style="western"><surname>Barnard</surname><given-names>JL</given-names></name></person-group> (<year>1988</year>) <article-title><italic><tp:taxon-name><tp:taxon-name-part taxon-name-part-type="genus">Elasmopus</tp:taxon-name-part><tp:taxon-name-part taxon-name-part-type="species">balkomanus</tp:taxon-name-part></tp:taxon-name></italic>, a new species from the Florida Keys (<tp:taxon-name><tp:taxon-name-part taxon-name-part-type="subphylum">Crustacea</tp:taxon-name-part></tp:taxon-name>: <tp:taxon-name><tp:taxon-name-part taxon-name-part-type="order">Amphipoda</tp:taxon-name-part></tp:taxon-name>).</article-title><source>Proceedings of the Biological Society of Washington</source><volume>101</volume>(<issue>4</issue>): <fpage>838</fpage>–<lpage>842</lpage>.</mixed-citation></ref><ref id="B73"><mixed-citation xmlns:xlink="http://www.w3.org/1999/xlink" xlink:type="simple"><person-group><name name-style="western"><surname>Thomas</surname><given-names>JD</given-names></name></person-group> (<year>1993</year>) <article-title>Identification manual for marine <tp:taxon-name><tp:taxon-name-part taxon-name-part-type="order">Amphipoda</tp:taxon-name-part></tp:taxon-name> (<tp:taxon-name><tp:taxon-name-part taxon-name-part-type="suborder">Gammaridea</tp:taxon-name-part></tp:taxon-name>): I. Common coral reef and rocky bottom amphipods of South Florida. Florida Department of Environmental Protection Final Report Contract No.</article-title><source>SP</source><volume>290</volume>: <fpage>1</fpage>–<lpage>83</lpage>.</mixed-citation></ref></ref-list></tp:taxon-treatment>
