# Supplementary material for: ﻿Caribbean Amphipoda (Crustacea) of Panama. Part II: parvorder Hadziidira
Source: Zookeys. 2024 Mar 18;1195:249–96. doi: 10.3897/zookeys.1195.116721 (PMC10964020; doi:10.3897/zookeys.1195.116721)
Supplement: XML Treatment for Elasmopus elieri [file zookeys.1195.116721-treatment8.xml]

<!DOCTYPE tp:taxon-treatment
  PUBLIC "-//TaxonX//DTD Taxonomic Treatment Publishing DTD v0 20100105//EN" "tax-treatment-NSO.dtd">
<tp:taxon-treatment xmlns:tp="http://www.plazi.org/taxpub"><tp:treatment-meta><kwd-group><label>Taxon classification</label><kwd>
                  <named-content content-type="kingdom">Animalia</named-content>
                </kwd><kwd>
                  <named-content content-type="order">Amphipoda</named-content>
                </kwd><kwd>
                  <named-content content-type="family">Maeridae</named-content>
                </kwd></kwd-group><mixed-citation publication-type="journal"><person-group><name><surname>White</surname><given-names>Kristine N.</given-names></name><name><surname>Sir</surname><given-names>Sally J.</given-names></name></person-group><article-title>﻿Caribbean <tp:taxon-name><tp:taxon-name-part taxon-name-part-type="order">Amphipoda</tp:taxon-name-part></tp:taxon-name> (<tp:taxon-name><tp:taxon-name-part taxon-name-part-type="subphylum">Crustacea</tp:taxon-name-part></tp:taxon-name>) of Panama. Part II: parvorder <tp:taxon-name><tp:taxon-name-part taxon-name-part-type="parvorder">Hadziidira</tp:taxon-name-part></tp:taxon-name></article-title><source>Zookeys</source><day>18</day><month>03</month><year>2024</year><volume>1195</volume><fpage>249</fpage><lpage>296</lpage><pub-id pub-id-type="doi">10.3897/zookeys.1195.116721</pub-id></mixed-citation></tp:treatment-meta><tp:nomenclature><label>﻿</label><tp:taxon-name>
                <object-id xmlns:xlink="http://www.w3.org/1999/xlink" content-type="arpha" xlink:type="simple">4814367F-1C33-5458-873A-E35AE08D4952</object-id>
                <tp:taxon-name-part taxon-name-part-type="genus" reg="Elasmopus">Elasmopus</tp:taxon-name-part>
                <tp:taxon-name-part taxon-name-part-type="species" reg="elieri">elieri</tp:taxon-name-part>
              </tp:taxon-name><tp:taxon-authority>Ortiz, Lalana &amp; Varela, 2004</tp:taxon-authority><xref ref-type="fig" rid="F5">Figs 5</xref><xref ref-type="fig" rid="F27">, 27E</xref><tp:nomenclature-citation-list><tp:nomenclature-citation><tp:taxon-name>
                    <tp:taxon-name-part taxon-name-part-type="genus" reg="Elasmopus">Elasmopus</tp:taxon-name-part>
                    <tp:taxon-name-part taxon-name-part-type="species" reg="elieri">elieri</tp:taxon-name-part>
                  </tp:taxon-name><comment>Ortiz, Lalana &amp; Varela, 2004: 36–39, figs 1, 2.</comment></tp:nomenclature-citation></tp:nomenclature-citation-list></tp:nomenclature><tp:treatment-sec sec-type="material" id="SECID0ETQAE"><title>Material examined.</title><p>Panama • 3.5–6 mm • 9 ♂, 9 ♀; Bocas del Toro, Lime Point; <named-content xmlns:xlink="http://www.w3.org/1999/xlink" content-type="dwc:verbatimCoordinates" xlink:type="simple"><named-content content-type="geo-json" specific-use="{&#34;type&#34;:&#34;Point&#34;,&#34;coordinates&#34;:[-82.332250,9.414900]}" id="NCID0E3QAE" xlink:type="simple">9.4149°N, 82.33225°W</named-content></named-content>; depth 0.2–0.5 m, among red algae and coral rubble; 5 Aug 2005; S. DeGrave leg.; <named-content xmlns:xlink="http://www.w3.org/1999/xlink" content-type="dwc:institutional_code" xlink:title="Gulf Coast Research Laboratory Museum" xlink:href="http://grbio.org/institution/gulf-coast-research-laboratory-0" xlink:type="simple">GCRL</named-content> 6630.</p></tp:treatment-sec><tp:treatment-sec sec-type="diagnosis" id="SECID0EGRAE"><title>Diagnosis.</title><p>Gnathopod 1 propodus subrectangular, palm oblique. Gnathopod 2 male propodus elongate, palm concave, with large distal triangular tooth, medial surface with two subtriangular processes; female propodus elongate, narrow, palm oblique with two spines at palmar angle. Pereopod 5 basis posterior margin evenly convex. Pereopod 7 basis posterior margin without long setae. Epimeron 3 posteroventral margin with small tooth. Telson inner lobes subequal in length with outer lobes, apically rounded.</p></tp:treatment-sec><tp:treatment-sec sec-type="distribution" id="SECID0ELRAE"><title>Distribution.</title><p>Cuba: Cayo Diego Pérez (<xref ref-type="bibr" rid="B53">Ortiz et al. 2004</xref>); Panama: Bocas del Toro (present study).</p></tp:treatment-sec><tp:treatment-sec sec-type="ecology" id="SECID0EVRAE"><title>Ecology and remarks.</title><p>These amphipods are associated with algae, and coral rubble at depths of 0–3 m. Panamanian specimens closely resemble specimens described by <xref ref-type="bibr" rid="B53">Ortiz et al. (2004)</xref> and can be readily distinguished from other species based on the unique shape of the gnathopod 2 propodus in males.</p><fig id="F5" position="float" orientation="portrait"><object-id xmlns:xlink="http://www.w3.org/1999/xlink" content-type="doi" xlink:type="simple">10.3897/zookeys.1195.116721.figure5</object-id><object-id xmlns:xlink="http://www.w3.org/1999/xlink" content-type="arpha" xlink:type="simple">D33C2016-D234-5631-8F12-BE645CDF5C34</object-id><label>Figure 5.</label><caption><p><italic><tp:taxon-name><tp:taxon-name-part taxon-name-part-type="genus" reg="Elasmopus">Elasmopus</tp:taxon-name-part><tp:taxon-name-part taxon-name-part-type="species" reg="elieri">elieri</tp:taxon-name-part></tp:taxon-name></italic>, male, 4.2 mm, epimeron 3, telson, gnathopods 1 and 2 medial, manidibular palp, uropod 3. Scale bars: 0.5 mm.</p></caption><graphic xmlns:xlink="http://www.w3.org/1999/xlink" xlink:href="zookeys-1195-249_article-116721__-g005.jpg" position="float" orientation="portrait" xlink:type="simple" id="oo_1004987.jpg"><uri content-type="original_file" xlink:type="simple">https://binary.pensoft.net/fig/1004987</uri></graphic></fig></tp:treatment-sec><tp:treatment-sec><!--Section generated to contain objects referenced in tp:taxon-treatment.--><fig id="F27" position="float" orientation="portrait"><object-id xmlns:xlink="http://www.w3.org/1999/xlink" content-type="doi" xlink:type="simple">10.3897/zookeys.1195.116721.figure27</object-id><object-id xmlns:xlink="http://www.w3.org/1999/xlink" content-type="arpha" xlink:type="simple">9EECE3ED-D82F-5933-9722-61F8B0CF217D</object-id><label>Figure 27.</label><caption><p>Photographs of live specimens <bold>A</bold><italic><tp:taxon-name><tp:taxon-name-part taxon-name-part-type="genus" reg="Dulzura">Dulzura</tp:taxon-name-part><tp:taxon-name-part taxon-name-part-type="species" reg="schoenerae">schoenerae</tp:taxon-name-part></tp:taxon-name></italic><bold>B</bold><italic><tp:taxon-name><tp:taxon-name-part taxon-name-part-type="genus" reg="Ceraocus">Ceraocus</tp:taxon-name-part><tp:taxon-name-part taxon-name-part-type="species" reg="sheardi">sheardi</tp:taxon-name-part></tp:taxon-name></italic><bold>C</bold><italic><tp:taxon-name><tp:taxon-name-part taxon-name-part-type="genus" reg="Ceradocus">Ceradocus</tp:taxon-name-part><tp:taxon-name-part taxon-name-part-type="species" reg="shoemakeri">shoemakeri</tp:taxon-name-part></tp:taxon-name></italic><bold>D</bold><italic><tp:taxon-name><tp:taxon-name-part taxon-name-part-type="genus" reg="Elasmopus">Elasmopus</tp:taxon-name-part><tp:taxon-name-part taxon-name-part-type="species" reg="balkomanus">balkomanus</tp:taxon-name-part></tp:taxon-name></italic><bold>E</bold><tp:taxon-name><tp:taxon-name-part taxon-name-part-type="genus" reg="Elasmopus">Elasmopus</tp:taxon-name-part><tp:taxon-name-part taxon-name-part-type="species" reg="elieri">elieri</tp:taxon-name-part></tp:taxon-name> (ethanol preserved specimen) <bold>F</bold><italic><tp:taxon-name><tp:taxon-name-part taxon-name-part-type="genus" reg="Elasmopus">Elasmopus</tp:taxon-name-part><tp:taxon-name-part taxon-name-part-type="species" reg="levis">levis</tp:taxon-name-part></tp:taxon-name></italic><bold>G</bold><italic><tp:taxon-name><tp:taxon-name-part taxon-name-part-type="genus" reg="Elasmopus">Elasmopus</tp:taxon-name-part><tp:taxon-name-part taxon-name-part-type="species" reg="longipropodus">longipropodus</tp:taxon-name-part></tp:taxon-name></italic>. Scale bars: 1.0 mm.</p></caption><graphic xmlns:xlink="http://www.w3.org/1999/xlink" xlink:href="zookeys-1195-249_article-116721__-g027.jpg" position="float" orientation="portrait" xlink:type="simple" id="oo_1005009.jpg"><uri content-type="original_file" xlink:type="simple">https://binary.pensoft.net/fig/1005009</uri></graphic></fig></tp:treatment-sec><ref-list><ref id="B53"><mixed-citation xmlns:xlink="http://www.w3.org/1999/xlink" xlink:type="simple"><person-group><name name-style="western"><surname>Ortiz</surname><given-names>M</given-names></name><name name-style="western"><surname>Lalana</surname><given-names>R</given-names></name><name name-style="western"><surname>Varela</surname><given-names>C</given-names></name></person-group> (<year>2004</year>) <article-title>A new species of marine amphipod crustacean of the genus <italic><tp:taxon-name><tp:taxon-name-part taxon-name-part-type="genus">Elasmopus</tp:taxon-name-part></tp:taxon-name></italic> (<tp:taxon-name><tp:taxon-name-part taxon-name-part-type="order">Amphipoda</tp:taxon-name-part></tp:taxon-name>, <tp:taxon-name><tp:taxon-name-part taxon-name-part-type="family">Melitidae</tp:taxon-name-part></tp:taxon-name>) from the Cuban Archipelago.</article-title><source>Avicennia</source><volume>17</volume>: <fpage>35</fpage>–<lpage>40</lpage>.</mixed-citation></ref></ref-list></tp:taxon-treatment>
