# Supplementary material for: ﻿Caribbean Amphipoda (Crustacea) of Panama. Part II: parvorder Hadziidira
Source: Zookeys. 2024 Mar 18;1195:249–96. doi: 10.3897/zookeys.1195.116721 (PMC10964020; doi:10.3897/zookeys.1195.116721)
Supplement: XML Treatment for Meximaera diffidentia [file zookeys.1195.116721-treatment14.xml]

<!DOCTYPE tp:taxon-treatment
  PUBLIC "-//TaxonX//DTD Taxonomic Treatment Publishing DTD v0 20100105//EN" "tax-treatment-NSO.dtd">
<tp:taxon-treatment xmlns:tp="http://www.plazi.org/taxpub"><tp:treatment-meta><kwd-group><label>Taxon classification</label><kwd>
                  <named-content content-type="kingdom">Animalia</named-content>
                </kwd><kwd>
                  <named-content content-type="order">Amphipoda</named-content>
                </kwd><kwd>
                  <named-content content-type="family">Maeridae</named-content>
                </kwd></kwd-group><mixed-citation publication-type="journal"><person-group><name><surname>White</surname><given-names>Kristine N.</given-names></name><name><surname>Sir</surname><given-names>Sally J.</given-names></name></person-group><article-title>﻿Caribbean <tp:taxon-name><tp:taxon-name-part taxon-name-part-type="order">Amphipoda</tp:taxon-name-part></tp:taxon-name> (<tp:taxon-name><tp:taxon-name-part taxon-name-part-type="subphylum">Crustacea</tp:taxon-name-part></tp:taxon-name>) of Panama. Part II: parvorder <tp:taxon-name><tp:taxon-name-part taxon-name-part-type="parvorder">Hadziidira</tp:taxon-name-part></tp:taxon-name></article-title><source>Zookeys</source><day>18</day><month>03</month><year>2024</year><volume>1195</volume><fpage>249</fpage><lpage>296</lpage><pub-id pub-id-type="doi">10.3897/zookeys.1195.116721</pub-id></mixed-citation></tp:treatment-meta><tp:nomenclature><label>﻿</label><tp:taxon-name>
                <object-id xmlns:xlink="http://www.w3.org/1999/xlink" content-type="arpha" xlink:type="simple">CE3F6A04-48CA-54F8-BA7D-214A243D1B5C</object-id>
                <tp:taxon-name-part taxon-name-part-type="genus" reg="Meximaera">Meximaera</tp:taxon-name-part>
                <tp:taxon-name-part taxon-name-part-type="species" reg="diffidentia">diffidentia</tp:taxon-name-part>
              </tp:taxon-name><tp:taxon-authority>J.L. Barnard, 1969</tp:taxon-authority><xref ref-type="fig" rid="F10">Figs 10</xref><xref ref-type="fig" rid="F28">, 28C</xref><tp:nomenclature-citation-list><tp:nomenclature-citation><tp:taxon-name>
                    <tp:taxon-name-part taxon-name-part-type="genus" reg="Meximaera">Meximaera</tp:taxon-name-part>
                    <tp:taxon-name-part taxon-name-part-type="species" reg="diffidentia">diffidentia</tp:taxon-name-part>
                  </tp:taxon-name><comment>Barnard, 1969b: 209–210, figs 21–22; <xref ref-type="bibr" rid="B31">Krapp-Schickel and Vader 2009</xref>: 2082–2085, fig. 10.</comment></tp:nomenclature-citation><tp:nomenclature-citation><tp:taxon-name>
                    <tp:taxon-name-part taxon-name-part-type="genus" reg="Maera">Maera</tp:taxon-name-part>
                    <tp:taxon-name-part taxon-name-part-type="species" reg="caroliniana">caroliniana</tp:taxon-name-part>
                  </tp:taxon-name><comment>: <xref ref-type="bibr" rid="B16">Bynum and Fox 1977</xref>: 11–14, figs 6, 7; <xref ref-type="bibr" rid="B36">LeCroy 2000</xref>: 99, fig. 143.</comment></tp:nomenclature-citation></tp:nomenclature-citation-list></tp:nomenclature><tp:treatment-sec sec-type="material" id="SECID0EESAG"><title>Material examined.</title><p>Panama • 4–6 mm • 1 ♂; Bocas del Toro, STRI Point; among coral rubble; 7 Aug 2005; S. DeGrave leg.; <named-content xmlns:xlink="http://www.w3.org/1999/xlink" content-type="dwc:institutional_code" xlink:title="Gulf Coast Research Laboratory Museum" xlink:href="http://grbio.org/institution/gulf-coast-research-laboratory-0" xlink:type="simple">GCRL</named-content> 6639 • 1 ♀; Bocas del Toro, Pandora; <named-content xmlns:xlink="http://www.w3.org/1999/xlink" content-type="dwc:verbatimCoordinates" xlink:type="simple"><named-content content-type="geo-json" specific-use="{&#34;type&#34;:&#34;Point&#34;,&#34;coordinates&#34;:[-82.222207,9.327769]}" id="NCID0ESSAG" xlink:type="simple">9.327769°N, 82.222207°W</named-content></named-content>; depth 10 m, among coral rubble, 10 Aug 2021; K.N. White leg.; <named-content xmlns:xlink="http://www.w3.org/1999/xlink" content-type="dwc:institutional_code" xlink:title="Smithsonian Institution, U.S. National Museum of Natural History" xlink:href="http://grbio.org/institution/smithsonian-institution-national-museum-natural-history-0" xlink:type="simple">USNM</named-content> 1703518.</p></tp:treatment-sec><tp:treatment-sec sec-type="diagnosis" id="SECID0E3SAG"><title>Diagnosis.</title><p>Eyes oval. Gnathopod 1 carpus subequal to propodus. Gnathopod 2 propodus palm oblique without U-shaped excavation. Pereopods with simple dactyls; pereopod 7 basis slimmer than long, without posterodistal lobe. Uropod 3 rami three times length of peduncle, distally truncated, outer ramus with minute second article. Telson cleft, with one long and one short apical spine.</p></tp:treatment-sec><tp:treatment-sec sec-type="distribution" id="SECID0EBTAG"><title>Distribution.</title><p>U.S.A.: North Carolina (<xref ref-type="bibr" rid="B16">Bynum and Fox 1977</xref>), Apalachee Bay to South Florida (<xref ref-type="bibr" rid="B36">LeCroy 2000</xref>), West Florida (<xref ref-type="bibr" rid="B31">Krapp-Schickel and Vader 2009</xref>); Pacific California (<xref ref-type="bibr" rid="B6">Barnard 1969b</xref>); Panama: Bocas del Toro (present study).</p></tp:treatment-sec><tp:treatment-sec sec-type="ecology" id="SECID0EXTAG"><title>Ecology and remarks.</title><p>These amphipods are associated with sand and coral rubble at depths of 0–12 m. Panamanian specimens agree closely with the description provided by <xref ref-type="bibr" rid="B6">Barnard (1969b)</xref>, particularly in the ornamentation and spination of the male gnathopod 2 propodus. The spines on the telson are spaced slightly differently in Panamanian specimens, but still show the same pattern.</p><fig id="F10" position="float" orientation="portrait"><object-id xmlns:xlink="http://www.w3.org/1999/xlink" content-type="doi" xlink:type="simple">10.3897/zookeys.1195.116721.figure10</object-id><object-id xmlns:xlink="http://www.w3.org/1999/xlink" content-type="arpha" xlink:type="simple">401750A8-AD42-5323-A5FC-11CB301FD30F</object-id><label>Figure 10.</label><caption><p><italic><tp:taxon-name><tp:taxon-name-part taxon-name-part-type="genus" reg="Meximaera">Meximaera</tp:taxon-name-part><tp:taxon-name-part taxon-name-part-type="species" reg="diffidentia">diffidentia</tp:taxon-name-part></tp:taxon-name></italic>, male, 2.5 mm, telson; female, 3.9 mm, pereopod 7, uropods 2 and 3, mandibular palp, gnathopod 1 medial, gnathopod 2 propodus with setae removed. Scale bars: 0.5 mm.</p></caption><graphic xmlns:xlink="http://www.w3.org/1999/xlink" xlink:href="zookeys-1195-249_article-116721__-g010.jpg" position="float" orientation="portrait" xlink:type="simple" id="oo_1004992.jpg"><uri content-type="original_file" xlink:type="simple">https://binary.pensoft.net/fig/1004992</uri></graphic></fig></tp:treatment-sec><tp:treatment-sec><!--Section generated to contain objects referenced in tp:taxon-treatment.--><fig id="F28" position="float" orientation="portrait"><object-id xmlns:xlink="http://www.w3.org/1999/xlink" content-type="doi" xlink:type="simple">10.3897/zookeys.1195.116721.figure28</object-id><object-id xmlns:xlink="http://www.w3.org/1999/xlink" content-type="arpha" xlink:type="simple">C913E5B6-0F2E-5F32-9A26-E9FCDF203412</object-id><label>Figure 28.</label><caption><p>Photographs of live specimens unless noted <bold>A</bold><italic><tp:taxon-name><tp:taxon-name-part taxon-name-part-type="genus" reg="Elasmopus">Elasmopus</tp:taxon-name-part><tp:taxon-name-part taxon-name-part-type="species" reg="pocillimanus">pocillimanus</tp:taxon-name-part></tp:taxon-name></italic><bold>B</bold><italic><tp:taxon-name><tp:taxon-name-part taxon-name-part-type="genus" reg="Elasmopus">Elasmopus</tp:taxon-name-part><tp:taxon-name-part taxon-name-part-type="species" reg="thomasi">thomasi</tp:taxon-name-part></tp:taxon-name></italic><bold>C</bold><italic><tp:taxon-name><tp:taxon-name-part taxon-name-part-type="genus" reg="Meximaera">Meximaera</tp:taxon-name-part><tp:taxon-name-part taxon-name-part-type="species" reg="diffidentia">diffidentia</tp:taxon-name-part></tp:taxon-name></italic><bold>D</bold><italic><tp:taxon-name><tp:taxon-name-part taxon-name-part-type="genus" reg="Quadrimaera">Quadrimaera</tp:taxon-name-part><tp:taxon-name-part taxon-name-part-type="species" reg="ceres">ceres</tp:taxon-name-part></tp:taxon-name></italic> (ethanol preserved specimen) <bold>E</bold><italic><tp:taxon-name><tp:taxon-name-part taxon-name-part-type="genus" reg="Quadrimaera">Quadrimaera</tp:taxon-name-part><tp:taxon-name-part taxon-name-part-type="species" reg="cristianae">cristianae</tp:taxon-name-part></tp:taxon-name></italic><bold>F</bold><italic><tp:taxon-name><tp:taxon-name-part taxon-name-part-type="genus" reg="Quadrimaera">Quadrimaera</tp:taxon-name-part><tp:taxon-name-part taxon-name-part-type="species" reg="miranda">miranda</tp:taxon-name-part></tp:taxon-name></italic><bold>G</bold><italic><tp:taxon-name><tp:taxon-name-part taxon-name-part-type="genus" reg="Quadrimaera">Quadrimaera</tp:taxon-name-part><tp:taxon-name-part taxon-name-part-type="species" reg="quadrimana">quadrimana</tp:taxon-name-part></tp:taxon-name></italic>. Scale bars: 1.0 mm.</p></caption><graphic xmlns:xlink="http://www.w3.org/1999/xlink" xlink:href="zookeys-1195-249_article-116721__-g028.jpg" position="float" orientation="portrait" xlink:type="simple" id="oo_1005010.jpg"><uri content-type="original_file" xlink:type="simple">https://binary.pensoft.net/fig/1005010</uri></graphic></fig></tp:treatment-sec><ref-list><ref id="B31"><mixed-citation xmlns:xlink="http://www.w3.org/1999/xlink" xlink:type="simple"><person-group><name name-style="western"><surname>Krapp-Schickel</surname><given-names>T</given-names></name><name name-style="western"><surname>Vader</surname><given-names>W</given-names></name></person-group> (<year>2009</year>) <article-title>On some Maerid genera (<tp:taxon-name><tp:taxon-name-part taxon-name-part-type="subphylum">Crustacea</tp:taxon-name-part></tp:taxon-name>, <tp:taxon-name><tp:taxon-name-part taxon-name-part-type="order">Amphipoda</tp:taxon-name-part></tp:taxon-name>, <tp:taxon-name><tp:taxon-name-part taxon-name-part-type="family">Maeridae</tp:taxon-name-part></tp:taxon-name>) collected by the Hourglass Cruises (Florida). Part 1: Genera <italic><tp:taxon-name><tp:taxon-name-part taxon-name-part-type="genus">Anamaera</tp:taxon-name-part></tp:taxon-name></italic>, <italic><tp:taxon-name><tp:taxon-name-part taxon-name-part-type="genus">Ceradocus</tp:taxon-name-part></tp:taxon-name></italic>, <italic><tp:taxon-name><tp:taxon-name-part taxon-name-part-type="genus">Clessidra</tp:taxon-name-part></tp:taxon-name></italic> gen. nov., <italic><tp:taxon-name><tp:taxon-name-part taxon-name-part-type="genus">Jerbarnia</tp:taxon-name-part></tp:taxon-name></italic>, <italic><tp:taxon-name><tp:taxon-name-part taxon-name-part-type="genus">Maera</tp:taxon-name-part></tp:taxon-name></italic>, <italic><tp:taxon-name><tp:taxon-name-part taxon-name-part-type="genus">Meximaera</tp:taxon-name-part></tp:taxon-name></italic>, with a key to world <italic><tp:taxon-name><tp:taxon-name-part taxon-name-part-type="genus">Ceradocus</tp:taxon-name-part></tp:taxon-name></italic>.</article-title><source>Journal of Natural History</source><volume>43</volume>(<issue>33</issue>): <fpage>2057</fpage>–<lpage>2086</lpage>. <ext-link xlink:href="10.1080/00222930903091007" ext-link-type="doi" xlink:type="simple">https://doi.org/10.1080/00222930903091007</ext-link></mixed-citation></ref><ref id="B16"><mixed-citation xmlns:xlink="http://www.w3.org/1999/xlink" xlink:type="simple"><person-group><name name-style="western"><surname>Bynum</surname><given-names>KH</given-names></name><name name-style="western"><surname>Fox</surname><given-names>RS</given-names></name></person-group> (<year>1977</year>) <article-title>New and noteworthy amphipod crustaceans from North Carolina, U.S.A.</article-title><source>Chesapeake Science</source><volume>18</volume>(<issue>1</issue>): <fpage>1</fpage>–<lpage>33</lpage>. <ext-link xlink:href="10.2307/1350362" ext-link-type="doi" xlink:type="simple">https://doi.org/10.2307/1350362</ext-link></mixed-citation></ref><ref id="B36"><mixed-citation xmlns:xlink="http://www.w3.org/1999/xlink" xlink:type="simple"><person-group><name name-style="western"><surname>LeCroy</surname><given-names>SE</given-names></name></person-group> (<year>2000</year>) An Illustrated Identification Guide to The Nearshore Marine and Estuarine Gammaridean <tp:taxon-name><tp:taxon-name-part taxon-name-part-type="order">Amphipoda</tp:taxon-name-part></tp:taxon-name> of Florida Vol. 1: Families <tp:taxon-name><tp:taxon-name-part taxon-name-part-type="family">Gammaridae</tp:taxon-name-part></tp:taxon-name>, <tp:taxon-name><tp:taxon-name-part taxon-name-part-type="family">Hadziidae</tp:taxon-name-part></tp:taxon-name>, <tp:taxon-name><tp:taxon-name-part taxon-name-part-type="family">Isaeidae</tp:taxon-name-part></tp:taxon-name>, <tp:taxon-name><tp:taxon-name-part taxon-name-part-type="family">Melitidae</tp:taxon-name-part></tp:taxon-name> and <tp:taxon-name><tp:taxon-name-part taxon-name-part-type="family">Oedicerotidae</tp:taxon-name-part></tp:taxon-name>. Florida Department of Environmental Protection Annual Report Contract No. WM724 1: 1–195.</mixed-citation></ref><ref id="B6"><mixed-citation xmlns:xlink="http://www.w3.org/1999/xlink" xlink:type="simple"><person-group><name name-style="western"><surname>Barnard</surname><given-names>JL</given-names></name></person-group> (<year>1969b</year>) <article-title>A biological survey of Bahia de Los Angeles Gulf of California, Mexico, IV. Benthic <tp:taxon-name><tp:taxon-name-part taxon-name-part-type="order">Amphipoda</tp:taxon-name-part></tp:taxon-name> (<tp:taxon-name><tp:taxon-name-part taxon-name-part-type="subphylum">Crustacea</tp:taxon-name-part></tp:taxon-name>).</article-title><source>Transactions of the San Diego Society of Natural History</source><volume>15</volume>: <fpage>175</fpage>–<lpage>228</lpage>. <ext-link xlink:href="10.5962/bhl.part.12057" ext-link-type="doi" xlink:type="simple">https://doi.org/10.5962/bhl.part.12057</ext-link></mixed-citation></ref></ref-list></tp:taxon-treatment>
