# Supplementary material for: ﻿Caribbean Amphipoda (Crustacea) of Panama. Part II: parvorder Hadziidira
Source: Zookeys. 2024 Mar 18;1195:249–96. doi: 10.3897/zookeys.1195.116721 (PMC10964020; doi:10.3897/zookeys.1195.116721)
Supplement: XML Treatment for Quadrimaera cristianae [file zookeys.1195.116721-treatment17.xml]

<!DOCTYPE tp:taxon-treatment
  PUBLIC "-//TaxonX//DTD Taxonomic Treatment Publishing DTD v0 20100105//EN" "tax-treatment-NSO.dtd">
<tp:taxon-treatment xmlns:tp="http://www.plazi.org/taxpub"><tp:treatment-meta><kwd-group><label>Taxon classification</label><kwd>
                  <named-content content-type="kingdom">Animalia</named-content>
                </kwd><kwd>
                  <named-content content-type="order">Amphipoda</named-content>
                </kwd><kwd>
                  <named-content content-type="family">Maeridae</named-content>
                </kwd></kwd-group><mixed-citation publication-type="journal"><person-group><name><surname>White</surname><given-names>Kristine N.</given-names></name><name><surname>Sir</surname><given-names>Sally J.</given-names></name></person-group><article-title>﻿Caribbean <tp:taxon-name><tp:taxon-name-part taxon-name-part-type="order">Amphipoda</tp:taxon-name-part></tp:taxon-name> (<tp:taxon-name><tp:taxon-name-part taxon-name-part-type="subphylum">Crustacea</tp:taxon-name-part></tp:taxon-name>) of Panama. Part II: parvorder <tp:taxon-name><tp:taxon-name-part taxon-name-part-type="parvorder">Hadziidira</tp:taxon-name-part></tp:taxon-name></article-title><source>Zookeys</source><day>18</day><month>03</month><year>2024</year><volume>1195</volume><fpage>249</fpage><lpage>296</lpage><pub-id pub-id-type="doi">10.3897/zookeys.1195.116721</pub-id></mixed-citation></tp:treatment-meta><tp:nomenclature><label>﻿</label><tp:taxon-name>
                <object-id xmlns:xlink="http://www.w3.org/1999/xlink" content-type="arpha" xlink:type="simple">2EF6A513-2E77-5302-847C-EF95756F64F0</object-id>
                <tp:taxon-name-part taxon-name-part-type="genus" reg="Quadrimaera">Quadrimaera</tp:taxon-name-part>
                <tp:taxon-name-part taxon-name-part-type="species" reg="cristianae">cristianae</tp:taxon-name-part>
              </tp:taxon-name><tp:taxon-authority>Krapp-Schickel &amp; Ruffo, 2000</tp:taxon-authority><xref ref-type="fig" rid="F12">Figs 12</xref><xref ref-type="fig" rid="F28">, 28E</xref><tp:nomenclature-citation-list><tp:nomenclature-citation><tp:taxon-name>
                    <tp:taxon-name-part taxon-name-part-type="genus" reg="Quadrimaera">Quadrimaera</tp:taxon-name-part>
                    <tp:taxon-name-part taxon-name-part-type="species" reg="cristianae">cristianae</tp:taxon-name-part>
                  </tp:taxon-name><comment>Krapp-Schickel &amp; Ruffo, 2000: 199–203, figs 3, 4.</comment></tp:nomenclature-citation></tp:nomenclature-citation-list></tp:nomenclature><tp:treatment-sec sec-type="material" id="SECID0ER2AG"><title>Material examined.</title><p>Panama • 2–3.5 mm • 1 ♀; Bocas del Toro, Playa Bluff; <named-content xmlns:xlink="http://www.w3.org/1999/xlink" content-type="dwc:verbatimCoordinates" xlink:type="simple"><named-content content-type="geo-json" specific-use="{&#34;type&#34;:&#34;Point&#34;,&#34;coordinates&#34;:[-82.237250,9.390500]}" id="NCID0E12AG" xlink:type="simple">9.3905°N, 82.23725°W</named-content></named-content>; depth 0 m, among algae; 5 Aug 2005; T.A. Haney leg.; <named-content xmlns:xlink="http://www.w3.org/1999/xlink" content-type="dwc:institutional_code" xlink:title="Gulf Coast Research Laboratory Museum" xlink:href="http://grbio.org/institution/gulf-coast-research-laboratory-0" xlink:type="simple">GCRL</named-content> 6640 • 1 ♀; Bocas del Toro, Hospital Point; <named-content xmlns:xlink="http://www.w3.org/1999/xlink" content-type="dwc:verbatimCoordinates" xlink:type="simple"><named-content content-type="geo-json" specific-use="{&#34;type&#34;:&#34;Point&#34;,&#34;coordinates&#34;:[-82.218883,9.333600]}" id="NCID0EH3AG" xlink:type="simple">9.3336°N, 82.218883°W</named-content></named-content>; depth 15 m, among coral rubble; 6 Aug 2005; S. DeGrave leg.; <named-content xmlns:xlink="http://www.w3.org/1999/xlink" content-type="dwc:institutional_code" xlink:title="Gulf Coast Research Laboratory Museum" xlink:href="http://grbio.org/institution/gulf-coast-research-laboratory-0" xlink:type="simple">GCRL</named-content> 6641 • 3 ♂, 5 ♀, 1 juvenile; Bocas del Toro, Hospital Point; depth 2–3 m, in sponge <italic><tp:taxon-name><tp:taxon-name-part taxon-name-part-type="genus" reg="Aplysinia">Aplysinia</tp:taxon-name-part><tp:taxon-name-part taxon-name-part-type="species" reg="cauliformis">cauliformis</tp:taxon-name-part></tp:taxon-name></italic>; 15 June 2009; K.N. White leg.; <named-content xmlns:xlink="http://www.w3.org/1999/xlink" content-type="dwc:institutional_code" xlink:title="Gulf Coast Research Laboratory Museum" xlink:href="http://grbio.org/institution/gulf-coast-research-laboratory-0" xlink:type="simple">GCRL</named-content> 6642 • 1 ♂; Bocas del Toro, Hospital Point; <named-content xmlns:xlink="http://www.w3.org/1999/xlink" content-type="dwc:verbatimCoordinates" xlink:type="simple"><named-content content-type="geo-json" specific-use="{&#34;type&#34;:&#34;Point&#34;,&#34;coordinates&#34;:[-82.214817,9.331967]}" id="NCID0EE4AG" xlink:type="simple">9.331967°N, 82.214817°W</named-content></named-content>; depth 1–3 m, among <italic><tp:taxon-name><tp:taxon-name-part taxon-name-part-type="genus" reg="Halimeda">Halimeda</tp:taxon-name-part></tp:taxon-name></italic>; 22 June 2023; K.N. White leg.; <named-content xmlns:xlink="http://www.w3.org/1999/xlink" content-type="dwc:institutional_code" xlink:title="Smithsonian Institution, U.S. National Museum of Natural History" xlink:href="http://grbio.org/institution/smithsonian-institution-national-museum-natural-history-0" xlink:type="simple">USNM</named-content> 1703520 • 2 ♂, 2 ♀; Bocas del Toro, Crawl Cay; <named-content xmlns:xlink="http://www.w3.org/1999/xlink" content-type="dwc:verbatimCoordinates" xlink:type="simple"><named-content content-type="geo-json" specific-use="{&#34;type&#34;:&#34;Point&#34;,&#34;coordinates&#34;:[-82.136867,9.245967]}" id="NCID0EY4AG" xlink:type="simple">9.245967°N, 82.136867°W</named-content></named-content>; depth 1–4 m, among <italic><tp:taxon-name><tp:taxon-name-part taxon-name-part-type="genus" reg="Halimeda">Halimeda</tp:taxon-name-part></tp:taxon-name></italic> and coral rubble; 25 June 2023; K.N. White leg.; <named-content xmlns:xlink="http://www.w3.org/1999/xlink" content-type="dwc:institutional_code" xlink:title="Smithsonian Institution, U.S. National Museum of Natural History" xlink:href="http://grbio.org/institution/smithsonian-institution-national-museum-natural-history-0" xlink:type="simple">USNM</named-content> 1703521.</p></tp:treatment-sec><tp:treatment-sec sec-type="diagnosis" id="SECID0EJ5AG"><title>Diagnosis.</title><p>Antenna 1 accessory flagellum 6-articulate. Gnathopod 1 coxa anteroventrally rounded; carpus with slight dorsal depression and two short and four long facial setal rows. Gnathopod 2 propodus palmar margin with three U-shaped excavations increasing in size distally, two subtriangular projections, and one subrectangular projection, palm defined by large projection; dactylus medially expanded. Telson lobes inner corner acutely produced, each with four apical spines and one medio-distal plumose seta.</p></tp:treatment-sec><tp:treatment-sec sec-type="distribution" id="SECID0EO5AG"><title>Distribution.</title><p>Turks and Caicos, Fort George Cay; Netherlands Antilles: Curaçao; Lesser Antilles: Bonaire and St. Martin; Venezuela: Margarita Island; Cayman Islands: Grand Cayman Island; Mexico: Yucatán; Brazil: Ceará State; Pernambuco State, Bahia State; Rio Grande do Norte State (<xref ref-type="bibr" rid="B30">Krapp-Schickel and Ruffo 2000</xref>); Panama: Bocas del Toro (present study).</p></tp:treatment-sec><tp:treatment-sec sec-type="ecology" id="SECID0EY5AG"><title>Ecology and remarks.</title><p>These amphipods are associated with algae and coral rubble at depths of 0–15 m. Panamanian specimens closely resemble previously described specimens, with the main difference being fewer plumose setae on the telson. This species can be readily identified by the gnathopod 2 propodus palm ornamentation.</p><fig id="F12" position="float" orientation="portrait"><object-id xmlns:xlink="http://www.w3.org/1999/xlink" content-type="doi" xlink:type="simple">10.3897/zookeys.1195.116721.figure12</object-id><object-id xmlns:xlink="http://www.w3.org/1999/xlink" content-type="arpha" xlink:type="simple">9B1943E7-C5F2-5406-8EFF-6773BC53C20A</object-id><label>Figure 12.</label><caption><p><italic><tp:taxon-name><tp:taxon-name-part taxon-name-part-type="genus" reg="Quadrimaera">Quadrimaera</tp:taxon-name-part><tp:taxon-name-part taxon-name-part-type="species" reg="cristianae">cristianae</tp:taxon-name-part></tp:taxon-name></italic>, male, 4.9 mm, gnathopod 1 propodus, carpus, dactylus medial, telson, gnathopod 2 lateral, coxa 1. Scale bars: 0.5 mm.</p></caption><graphic xmlns:xlink="http://www.w3.org/1999/xlink" xlink:href="zookeys-1195-249_article-116721__-g012.jpg" position="float" orientation="portrait" xlink:type="simple" id="oo_1004994.jpg"><uri content-type="original_file" xlink:type="simple">https://binary.pensoft.net/fig/1004994</uri></graphic></fig></tp:treatment-sec><tp:treatment-sec><!--Section generated to contain objects referenced in tp:taxon-treatment.--><fig id="F28" position="float" orientation="portrait"><object-id xmlns:xlink="http://www.w3.org/1999/xlink" content-type="doi" xlink:type="simple">10.3897/zookeys.1195.116721.figure28</object-id><object-id xmlns:xlink="http://www.w3.org/1999/xlink" content-type="arpha" xlink:type="simple">C913E5B6-0F2E-5F32-9A26-E9FCDF203412</object-id><label>Figure 28.</label><caption><p>Photographs of live specimens unless noted <bold>A</bold><italic><tp:taxon-name><tp:taxon-name-part taxon-name-part-type="genus" reg="Elasmopus">Elasmopus</tp:taxon-name-part><tp:taxon-name-part taxon-name-part-type="species" reg="pocillimanus">pocillimanus</tp:taxon-name-part></tp:taxon-name></italic><bold>B</bold><italic><tp:taxon-name><tp:taxon-name-part taxon-name-part-type="genus" reg="Elasmopus">Elasmopus</tp:taxon-name-part><tp:taxon-name-part taxon-name-part-type="species" reg="thomasi">thomasi</tp:taxon-name-part></tp:taxon-name></italic><bold>C</bold><italic><tp:taxon-name><tp:taxon-name-part taxon-name-part-type="genus" reg="Meximaera">Meximaera</tp:taxon-name-part><tp:taxon-name-part taxon-name-part-type="species" reg="diffidentia">diffidentia</tp:taxon-name-part></tp:taxon-name></italic><bold>D</bold><italic><tp:taxon-name><tp:taxon-name-part taxon-name-part-type="genus" reg="Quadrimaera">Quadrimaera</tp:taxon-name-part><tp:taxon-name-part taxon-name-part-type="species" reg="ceres">ceres</tp:taxon-name-part></tp:taxon-name></italic> (ethanol preserved specimen) <bold>E</bold><italic><tp:taxon-name><tp:taxon-name-part taxon-name-part-type="genus" reg="Quadrimaera">Quadrimaera</tp:taxon-name-part><tp:taxon-name-part taxon-name-part-type="species" reg="cristianae">cristianae</tp:taxon-name-part></tp:taxon-name></italic><bold>F</bold><italic><tp:taxon-name><tp:taxon-name-part taxon-name-part-type="genus" reg="Quadrimaera">Quadrimaera</tp:taxon-name-part><tp:taxon-name-part taxon-name-part-type="species" reg="miranda">miranda</tp:taxon-name-part></tp:taxon-name></italic><bold>G</bold><italic><tp:taxon-name><tp:taxon-name-part taxon-name-part-type="genus" reg="Quadrimaera">Quadrimaera</tp:taxon-name-part><tp:taxon-name-part taxon-name-part-type="species" reg="quadrimana">quadrimana</tp:taxon-name-part></tp:taxon-name></italic>. Scale bars: 1.0 mm.</p></caption><graphic xmlns:xlink="http://www.w3.org/1999/xlink" xlink:href="zookeys-1195-249_article-116721__-g028.jpg" position="float" orientation="portrait" xlink:type="simple" id="oo_1005010.jpg"><uri content-type="original_file" xlink:type="simple">https://binary.pensoft.net/fig/1005010</uri></graphic></fig></tp:treatment-sec><ref-list><ref id="B30"><mixed-citation xmlns:xlink="http://www.w3.org/1999/xlink" xlink:type="simple"><person-group><name name-style="western"><surname>Krapp-Schickel</surname><given-names>T</given-names></name><name name-style="western"><surname>Ruffo</surname><given-names>S</given-names></name></person-group> (<year>2000</year>) <article-title>The <italic><tp:taxon-name><tp:taxon-name-part taxon-name-part-type="genus">Maera</tp:taxon-name-part><tp:taxon-name-part taxon-name-part-type="species">quadrimana</tp:taxon-name-part></tp:taxon-name></italic>-complex (<tp:taxon-name><tp:taxon-name-part taxon-name-part-type="subphylum">Crustacea</tp:taxon-name-part></tp:taxon-name><tp:taxon-name><tp:taxon-name-part taxon-name-part-type="order">Amphipoda</tp:taxon-name-part></tp:taxon-name>, <tp:taxon-name><tp:taxon-name-part taxon-name-part-type="family">Melitidae</tp:taxon-name-part></tp:taxon-name>) demands a new concept: <italic><tp:taxon-name><tp:taxon-name-part taxon-name-part-type="genus">Quadrimaera</tp:taxon-name-part></tp:taxon-name></italic> n. gen. (with description of three new species from Western Atlantic.</article-title><source>Bollettino del Museo Civico di Storia Naturale di Verona</source><volume>24</volume>: <fpage>193</fpage>–<lpage>214</lpage>.</mixed-citation></ref></ref-list></tp:taxon-treatment>
