# Supplementary material for: ﻿Caribbean Amphipoda (Crustacea) of Panama. Part II: parvorder Hadziidira
Source: Zookeys. 2024 Mar 18;1195:249–96. doi: 10.3897/zookeys.1195.116721 (PMC10964020; doi:10.3897/zookeys.1195.116721)
Supplement: XML Treatment for Quadrimaera quadrimana [file zookeys.1195.116721-treatment19.xml]

<!DOCTYPE tp:taxon-treatment
  PUBLIC "-//TaxonX//DTD Taxonomic Treatment Publishing DTD v0 20100105//EN" "tax-treatment-NSO.dtd">
<tp:taxon-treatment xmlns:tp="http://www.plazi.org/taxpub"><tp:treatment-meta><kwd-group><label>Taxon classification</label><kwd>
                  <named-content content-type="kingdom">Animalia</named-content>
                </kwd><kwd>
                  <named-content content-type="order">Amphipoda</named-content>
                </kwd><kwd>
                  <named-content content-type="family">Maeridae</named-content>
                </kwd></kwd-group><mixed-citation publication-type="journal"><person-group><name><surname>White</surname><given-names>Kristine N.</given-names></name><name><surname>Sir</surname><given-names>Sally J.</given-names></name></person-group><article-title>﻿Caribbean <tp:taxon-name><tp:taxon-name-part taxon-name-part-type="order">Amphipoda</tp:taxon-name-part></tp:taxon-name> (<tp:taxon-name><tp:taxon-name-part taxon-name-part-type="subphylum">Crustacea</tp:taxon-name-part></tp:taxon-name>) of Panama. Part II: parvorder <tp:taxon-name><tp:taxon-name-part taxon-name-part-type="parvorder">Hadziidira</tp:taxon-name-part></tp:taxon-name></article-title><source>Zookeys</source><day>18</day><month>03</month><year>2024</year><volume>1195</volume><fpage>249</fpage><lpage>296</lpage><pub-id pub-id-type="doi">10.3897/zookeys.1195.116721</pub-id></mixed-citation></tp:treatment-meta><tp:nomenclature><label>﻿</label><tp:taxon-name>
                <object-id xmlns:xlink="http://www.w3.org/1999/xlink" content-type="arpha" xlink:type="simple">E6A401E4-2546-5DFC-9076-0FA39091B0F5</object-id>
                <tp:taxon-name-part taxon-name-part-type="genus" reg="Quadrimaera">Quadrimaera</tp:taxon-name-part>
                <tp:taxon-name-part taxon-name-part-type="species" reg="quadrimana">quadrimana</tp:taxon-name-part>
              </tp:taxon-name><tp:taxon-authority>(Dana, 1852)</tp:taxon-authority><xref ref-type="fig" rid="F14">Figs 14</xref><xref ref-type="fig" rid="F28">, 28G</xref><tp:nomenclature-citation-list><tp:nomenclature-citation><tp:taxon-name>
                    <tp:taxon-name-part taxon-name-part-type="genus" reg="Gammarus">Gammarus</tp:taxon-name-part>
                    <tp:taxon-name-part taxon-name-part-type="species" reg="quadrimanus">quadrimanus</tp:taxon-name-part>
                  </tp:taxon-name><comment>Dana, 1852: 955–956, pl. 65, fig. 9.</comment></tp:nomenclature-citation><tp:nomenclature-citation><tp:taxon-name>
                    <tp:taxon-name-part taxon-name-part-type="genus" reg="Maera">Maera</tp:taxon-name-part>
                    <tp:taxon-name-part taxon-name-part-type="species" reg="quadrimana">quadrimana</tp:taxon-name-part>
                  </tp:taxon-name><comment>: <xref ref-type="bibr" rid="B63">Schellenberg 1938</xref>: 45–48, figs 21, 22; <xref ref-type="bibr" rid="B36">LeCroy 2000</xref>: 101, fig. 147; <xref ref-type="bibr" rid="B59">Ruffo et al. 2000</xref>: 6–11, figs 1, 2.</comment></tp:nomenclature-citation></tp:nomenclature-citation-list></tp:nomenclature><tp:treatment-sec sec-type="material" id="SECID0EMKBG"><title>Material examined.</title><p>Panama • 2–3.5 mm • 7 ♂, 2 ♀, 10 juvenile; Bocas del Toro, Drago; <named-content xmlns:xlink="http://www.w3.org/1999/xlink" content-type="dwc:verbatimCoordinates" xlink:type="simple"><named-content content-type="geo-json" specific-use="{&#34;type&#34;:&#34;Point&#34;,&#34;coordinates&#34;:[-82.337500,9.418056]}" id="NCID0EVKBG" xlink:type="simple">9.418056°N, 82.3375°W</named-content></named-content>; depth 2–4 m, among coral rubble; 9 Aug 2021; K.N. White leg.; <named-content xmlns:xlink="http://www.w3.org/1999/xlink" content-type="dwc:institutional_code" xlink:title="Smithsonian Institution, U.S. National Museum of Natural History" xlink:href="http://grbio.org/institution/smithsonian-institution-national-museum-natural-history-0" xlink:type="simple">USNM</named-content> 1703526 • 1 juvenile; Bocas del Toro, Swan Cay; <named-content xmlns:xlink="http://www.w3.org/1999/xlink" content-type="dwc:verbatimCoordinates" xlink:type="simple"><named-content content-type="geo-json" specific-use="{&#34;type&#34;:&#34;Point&#34;,&#34;coordinates&#34;:[-82.300033,9.453600]}" id="NCID0ECLBG" xlink:type="simple">9.4536°N, 82.300033°W</named-content></named-content>; depth 1–4 m, among coral rubble; 24 Jun 2023; K.N. White leg.; <named-content xmlns:xlink="http://www.w3.org/1999/xlink" content-type="dwc:institutional_code" xlink:title="Smithsonian Institution, U.S. National Museum of Natural History" xlink:href="http://grbio.org/institution/smithsonian-institution-national-museum-natural-history-0" xlink:type="simple">USNM</named-content> 1703527 • 1 ♀; Bocas del Toro, Crawl Cay; <named-content xmlns:xlink="http://www.w3.org/1999/xlink" content-type="dwc:verbatimCoordinates" xlink:type="simple"><named-content content-type="geo-json" specific-use="{&#34;type&#34;:&#34;Point&#34;,&#34;coordinates&#34;:[-82.136867,9.245967]}" id="NCID0EPLBG" xlink:type="simple">9.245967°N, 82.136867°W</named-content></named-content>; depth 1–4 m, among <italic><tp:taxon-name><tp:taxon-name-part taxon-name-part-type="genus" reg="Halimeda">Halimeda</tp:taxon-name-part></tp:taxon-name></italic>; 25 June 2023; K.N. White leg.; <named-content xmlns:xlink="http://www.w3.org/1999/xlink" content-type="dwc:institutional_code" xlink:title="Smithsonian Institution, U.S. National Museum of Natural History" xlink:href="http://grbio.org/institution/smithsonian-institution-national-museum-natural-history-0" xlink:type="simple">USNM</named-content> 1703528.</p></tp:treatment-sec><tp:treatment-sec sec-type="diagnosis" id="SECID0EAMBG"><title>Diagnosis.</title><p>Antenna 1 accessory flagellum 6-articulate. Gnathopod 1 coxa anteroventrally rounded; carpus with distinct dorsal depression and two short and three long facial setal rows. Gnathopod 2 propodus palmar margin with three U-shaped excavations, increasing in size distally, two small subtriangular projections, and one large truncate projection, palm defined by large projection; dactylus smooth, not expanded. Telson lobes apically truncate, inner margins acute, each with four or five medium-to-long apical spines.</p></tp:treatment-sec><tp:treatment-sec sec-type="distribution" id="SECID0EFMBG"><title>Distribution.</title><p>Fiji Islands (<xref ref-type="bibr" rid="B23">Dana 1853</xref>); Red Sea (<xref ref-type="bibr" rid="B58">Ruffo 1969</xref>); Madagascar (<xref ref-type="bibr" rid="B39">Ledoyer 1972</xref>, <xref ref-type="bibr" rid="B40">1982</xref>); Great</p><p>Barrier Reef, Australia (<xref ref-type="bibr" rid="B12">Berents 1983</xref>); Gilbert Islands (<xref ref-type="bibr" rid="B63">Schellenberg 1938</xref>); Micronesia (J.L. <xref ref-type="bibr" rid="B4">Barnard 1965</xref>); Hawaiian Islands (J.L. <xref ref-type="bibr" rid="B7">Barnard 1970</xref>, <xref ref-type="bibr" rid="B8">1971</xref>); Bermuda: St. George’s Parish, Devonshire Parish (<xref ref-type="bibr" rid="B59">Ruffo et al. 2000</xref>); U.S.A.: Florida (<xref ref-type="bibr" rid="B48">Nelson 1995</xref>; <xref ref-type="bibr" rid="B73">Thomas 1993</xref>; <xref ref-type="bibr" rid="B36">LeCroy 2000</xref>); Mexico: Yucatán (<xref ref-type="bibr" rid="B46">McKinney 1977</xref>); Brazil (<xref ref-type="bibr" rid="B79">Wakabara et al. 1991</xref>; <xref ref-type="bibr" rid="B78">Wakabara and Serejo 1998</xref>); Panama: Bocas del Toro (present study).</p><fig id="F14" position="float" orientation="portrait"><object-id xmlns:xlink="http://www.w3.org/1999/xlink" content-type="doi" xlink:type="simple">10.3897/zookeys.1195.116721.figure14</object-id><object-id xmlns:xlink="http://www.w3.org/1999/xlink" content-type="arpha" xlink:type="simple">C6BE8CAB-5B30-522F-B644-B8F2B4B47EC9</object-id><label>Figure 14.</label><caption><p><italic><tp:taxon-name><tp:taxon-name-part taxon-name-part-type="genus" reg="Quadrimaera">Quadrimaera</tp:taxon-name-part><tp:taxon-name-part taxon-name-part-type="species" reg="quadrimana">quadrimana</tp:taxon-name-part></tp:taxon-name></italic>, male, 3.8 mm, gnathopod 1 propodus, carpus, dactylus medial, gnathopod 2 lateral, coxa 1, telson. Scale bars: 0.5 mm.</p></caption><graphic xmlns:xlink="http://www.w3.org/1999/xlink" xlink:href="zookeys-1195-249_article-116721__-g014.jpg" position="float" orientation="portrait" xlink:type="simple" id="oo_1004996.jpg"><uri content-type="original_file" xlink:type="simple">https://binary.pensoft.net/fig/1004996</uri></graphic></fig></tp:treatment-sec><tp:treatment-sec sec-type="ecology" id="SECID0EFPBG"><title>Ecology and remarks.</title><p>These amphipods are associated with algae and coral rubble at depths of 0–10 m. Panamanian specimens closely resemble the description of specimens from Bermuda, with the gnathopod 2 propodus palmar margin showing a slightly more truncate projection than illustrated by <xref ref-type="bibr" rid="B59">Ruffo et al. (2000)</xref>.</p></tp:treatment-sec><tp:treatment-sec><!--Section generated to contain objects referenced in tp:taxon-treatment.--><fig id="F28" position="float" orientation="portrait"><object-id xmlns:xlink="http://www.w3.org/1999/xlink" content-type="doi" xlink:type="simple">10.3897/zookeys.1195.116721.figure28</object-id><object-id xmlns:xlink="http://www.w3.org/1999/xlink" content-type="arpha" xlink:type="simple">C913E5B6-0F2E-5F32-9A26-E9FCDF203412</object-id><label>Figure 28.</label><caption><p>Photographs of live specimens unless noted <bold>A</bold><italic><tp:taxon-name><tp:taxon-name-part taxon-name-part-type="genus" reg="Elasmopus">Elasmopus</tp:taxon-name-part><tp:taxon-name-part taxon-name-part-type="species" reg="pocillimanus">pocillimanus</tp:taxon-name-part></tp:taxon-name></italic><bold>B</bold><italic><tp:taxon-name><tp:taxon-name-part taxon-name-part-type="genus" reg="Elasmopus">Elasmopus</tp:taxon-name-part><tp:taxon-name-part taxon-name-part-type="species" reg="thomasi">thomasi</tp:taxon-name-part></tp:taxon-name></italic><bold>C</bold><italic><tp:taxon-name><tp:taxon-name-part taxon-name-part-type="genus" reg="Meximaera">Meximaera</tp:taxon-name-part><tp:taxon-name-part taxon-name-part-type="species" reg="diffidentia">diffidentia</tp:taxon-name-part></tp:taxon-name></italic><bold>D</bold><italic><tp:taxon-name><tp:taxon-name-part taxon-name-part-type="genus" reg="Quadrimaera">Quadrimaera</tp:taxon-name-part><tp:taxon-name-part taxon-name-part-type="species" reg="ceres">ceres</tp:taxon-name-part></tp:taxon-name></italic> (ethanol preserved specimen) <bold>E</bold><italic><tp:taxon-name><tp:taxon-name-part taxon-name-part-type="genus" reg="Quadrimaera">Quadrimaera</tp:taxon-name-part><tp:taxon-name-part taxon-name-part-type="species" reg="cristianae">cristianae</tp:taxon-name-part></tp:taxon-name></italic><bold>F</bold><italic><tp:taxon-name><tp:taxon-name-part taxon-name-part-type="genus" reg="Quadrimaera">Quadrimaera</tp:taxon-name-part><tp:taxon-name-part taxon-name-part-type="species" reg="miranda">miranda</tp:taxon-name-part></tp:taxon-name></italic><bold>G</bold><italic><tp:taxon-name><tp:taxon-name-part taxon-name-part-type="genus" reg="Quadrimaera">Quadrimaera</tp:taxon-name-part><tp:taxon-name-part taxon-name-part-type="species" reg="quadrimana">quadrimana</tp:taxon-name-part></tp:taxon-name></italic>. Scale bars: 1.0 mm.</p></caption><graphic xmlns:xlink="http://www.w3.org/1999/xlink" xlink:href="zookeys-1195-249_article-116721__-g028.jpg" position="float" orientation="portrait" xlink:type="simple" id="oo_1005010.jpg"><uri content-type="original_file" xlink:type="simple">https://binary.pensoft.net/fig/1005010</uri></graphic></fig></tp:treatment-sec><ref-list><ref id="B63"><mixed-citation xmlns:xlink="http://www.w3.org/1999/xlink" xlink:type="simple"><person-group><name name-style="western"><surname>Schellenberg</surname><given-names>A</given-names></name></person-group> (<year>1938</year>) Litorale Amphipoden des tropischen Pazifiks. Kungliga Svenska Vetenskapsakademiens Handlingar (Ser. 3) 16(6): 1–105.</mixed-citation></ref><ref id="B36"><mixed-citation xmlns:xlink="http://www.w3.org/1999/xlink" xlink:type="simple"><person-group><name name-style="western"><surname>LeCroy</surname><given-names>SE</given-names></name></person-group> (<year>2000</year>) An Illustrated Identification Guide to The Nearshore Marine and Estuarine Gammaridean <tp:taxon-name><tp:taxon-name-part taxon-name-part-type="order">Amphipoda</tp:taxon-name-part></tp:taxon-name> of Florida Vol. 1: Families <tp:taxon-name><tp:taxon-name-part taxon-name-part-type="family">Gammaridae</tp:taxon-name-part></tp:taxon-name>, <tp:taxon-name><tp:taxon-name-part taxon-name-part-type="family">Hadziidae</tp:taxon-name-part></tp:taxon-name>, <tp:taxon-name><tp:taxon-name-part taxon-name-part-type="family">Isaeidae</tp:taxon-name-part></tp:taxon-name>, <tp:taxon-name><tp:taxon-name-part taxon-name-part-type="family">Melitidae</tp:taxon-name-part></tp:taxon-name> and <tp:taxon-name><tp:taxon-name-part taxon-name-part-type="family">Oedicerotidae</tp:taxon-name-part></tp:taxon-name>. Florida Department of Environmental Protection Annual Report Contract No. WM724 1: 1–195.</mixed-citation></ref><ref id="B59"><mixed-citation xmlns:xlink="http://www.w3.org/1999/xlink" xlink:type="simple"><person-group><name name-style="western"><surname>Ruffo</surname><given-names>S</given-names></name><name name-style="western"><surname>Krapp</surname><given-names>T</given-names></name><name name-style="western"><surname>Gable</surname><given-names>MF</given-names></name></person-group> (<year>2000</year>) <article-title>The genus <italic><tp:taxon-name><tp:taxon-name-part taxon-name-part-type="genus">Maera</tp:taxon-name-part></tp:taxon-name></italic> (<tp:taxon-name><tp:taxon-name-part taxon-name-part-type="subphylum">Crustacea</tp:taxon-name-part></tp:taxon-name>: <tp:taxon-name><tp:taxon-name-part taxon-name-part-type="order">Amphipoda</tp:taxon-name-part></tp:taxon-name>: <tp:taxon-name><tp:taxon-name-part taxon-name-part-type="family">Melitidae</tp:taxon-name-part></tp:taxon-name>) from Bermuda.</article-title><source>Postilla</source><volume>221</volume>: <fpage>3</fpage>–<lpage>35</lpage>.</mixed-citation></ref><ref id="B23"><mixed-citation xmlns:xlink="http://www.w3.org/1999/xlink" xlink:type="simple"><person-group><name name-style="western"><surname>Dana</surname><given-names>JD</given-names></name></person-group> (<year>1853</year>) <article-title><tp:taxon-name><tp:taxon-name-part taxon-name-part-type="subphylum">Crustacea</tp:taxon-name-part></tp:taxon-name>. Part II.</article-title><source>United States Exploring Expedition</source><volume>14</volume>: <fpage>689</fpage>–<lpage>1618</lpage>.</mixed-citation></ref><ref id="B58"><mixed-citation xmlns:xlink="http://www.w3.org/1999/xlink" xlink:type="simple"><person-group><name name-style="western"><surname>Ruffo</surname><given-names>S</given-names></name></person-group> (<year>1969</year>) <article-title>Studi sui Crostacei anfipodi 67. Terzo contributo alla conoscenza degli anfipodi del Mar Rosso.</article-title><source>Memorie del Museo Civico di Storia Naturale, Verona</source><volume>17</volume>: <fpage>1</fpage>–<lpage>77</lpage>. <ext-link xlink:href="10.1080/03749444.1982.10736661" ext-link-type="doi" xlink:type="simple">https://doi.org/10.1080/03749444.1982.10736661</ext-link></mixed-citation></ref><ref id="B39"><mixed-citation xmlns:xlink="http://www.w3.org/1999/xlink" xlink:type="simple"><person-group><name name-style="western"><surname>Ledoyer</surname><given-names>M</given-names></name></person-group> (<year>1972</year>) <article-title>Amphipodes Gammariens vivant dans les alvéoles des constructions organogènes récifales intertidales de la région de Tuléar (Madagascar). Etude systématique et écologique. Tethys.</article-title><source>Supplement</source><volume>3</volume>(<issue>2</issue>): <fpage>165</fpage>–<lpage>286</lpage>.</mixed-citation></ref><ref id="B40"><mixed-citation xmlns:xlink="http://www.w3.org/1999/xlink" xlink:type="simple"><person-group><name name-style="western"><surname>Ledoyer</surname><given-names>M</given-names></name></person-group> (<year>1982</year>) <article-title>Crustacés amphipodes gammariens. Familles des <tp:taxon-name><tp:taxon-name-part taxon-name-part-type="family">Acanthonotozomatidae</tp:taxon-name-part></tp:taxon-name> à <tp:taxon-name><tp:taxon-name-part taxon-name-part-type="family">Gammaridae</tp:taxon-name-part></tp:taxon-name>.</article-title><source>Faune de Madagascar</source><volume>59</volume>: <fpage>1</fpage>–<lpage>598</lpage>.</mixed-citation></ref><ref id="B12"><mixed-citation xmlns:xlink="http://www.w3.org/1999/xlink" xlink:type="simple"><person-group><name name-style="western"><surname>Berents</surname><given-names>PB</given-names></name></person-group> (<year>1983</year>) <article-title>The <tp:taxon-name><tp:taxon-name-part taxon-name-part-type="family">Melitidae</tp:taxon-name-part></tp:taxon-name> of Lizard Island and adjacent reefs, the Great Barrier Reef, Australia (<tp:taxon-name><tp:taxon-name-part taxon-name-part-type="subphylum">Crustacea</tp:taxon-name-part></tp:taxon-name>: <tp:taxon-name><tp:taxon-name-part taxon-name-part-type="order">Amphipoda</tp:taxon-name-part></tp:taxon-name>).</article-title><source>Records of the Australian Museum</source><volume>35</volume>(<issue>3</issue>): <fpage>101</fpage>–<lpage>143</lpage>. <ext-link xlink:href="10.3853/j.0067-1975.35.1983.313" ext-link-type="doi" xlink:type="simple">https://doi.org/10.3853/j.0067-1975.35.1983.313</ext-link></mixed-citation></ref><ref id="B4"><mixed-citation xmlns:xlink="http://www.w3.org/1999/xlink" xlink:type="simple"><person-group><name name-style="western"><surname>Barnard</surname><given-names>JL</given-names></name></person-group> (<year>1965</year>) <article-title>Marine <tp:taxon-name><tp:taxon-name-part taxon-name-part-type="order">Amphipoda</tp:taxon-name-part></tp:taxon-name> of atolls in Micronesia.</article-title><source>Proceedings of the United States National Museum</source><volume>117</volume>(<issue>3516</issue>): <fpage>459</fpage>–<lpage>551</lpage>. <ext-link xlink:href="10.5479/si.00963801.117-3516.459" ext-link-type="doi" xlink:type="simple">https://doi.org/10.5479/si.00963801.117-3516.459</ext-link></mixed-citation></ref><ref id="B7"><mixed-citation xmlns:xlink="http://www.w3.org/1999/xlink" xlink:type="simple"><person-group><name name-style="western"><surname>Barnard</surname><given-names>JL</given-names></name></person-group> (<year>1970</year>) <article-title>Sublittoral <tp:taxon-name><tp:taxon-name-part taxon-name-part-type="suborder">Gammaridea</tp:taxon-name-part></tp:taxon-name> (<tp:taxon-name><tp:taxon-name-part taxon-name-part-type="order">Amphipoda</tp:taxon-name-part></tp:taxon-name>) of the Hawaiian Islands.</article-title><source>Smithsonian Contributions to Zoology</source><volume>34</volume>(<issue>34</issue>): <fpage>1</fpage>–<lpage>286</lpage>. <ext-link xlink:href="10.5479/si.00810282.34" ext-link-type="doi" xlink:type="simple">https://doi.org/10.5479/si.00810282.34</ext-link></mixed-citation></ref><ref id="B8"><mixed-citation xmlns:xlink="http://www.w3.org/1999/xlink" xlink:type="simple"><person-group><name name-style="western"><surname>Barnard</surname><given-names>JL</given-names></name></person-group> (<year>1971</year>) <article-title>Keys to the Hawaiian marine <tp:taxon-name><tp:taxon-name-part taxon-name-part-type="suborder">Gammaridea</tp:taxon-name-part></tp:taxon-name>, 0–30 meters.</article-title><source>Smithsonian Contributions to Zoology</source><volume>58</volume>(<issue>58</issue>): <fpage>1</fpage>–<lpage>135</lpage>. <ext-link xlink:href="10.5479/si.00810282.58" ext-link-type="doi" xlink:type="simple">https://doi.org/10.5479/si.00810282.58</ext-link></mixed-citation></ref><ref id="B48"><mixed-citation xmlns:xlink="http://www.w3.org/1999/xlink" xlink:type="simple"><person-group><name name-style="western"><surname>Nelson</surname><given-names>WG</given-names></name></person-group> (<year>1995</year>) <article-title>Amphipod crustaceans of the Indian River Lagoon: Current status and threats to biodiversity.</article-title><source>Bulletin of Marine Science</source><volume>57</volume>(<issue>1</issue>): <fpage>143</fpage>–<lpage>152</lpage>.</mixed-citation></ref><ref id="B73"><mixed-citation xmlns:xlink="http://www.w3.org/1999/xlink" xlink:type="simple"><person-group><name name-style="western"><surname>Thomas</surname><given-names>JD</given-names></name></person-group> (<year>1993</year>) <article-title>Identification manual for marine <tp:taxon-name><tp:taxon-name-part taxon-name-part-type="order">Amphipoda</tp:taxon-name-part></tp:taxon-name> (<tp:taxon-name><tp:taxon-name-part taxon-name-part-type="suborder">Gammaridea</tp:taxon-name-part></tp:taxon-name>): I. Common coral reef and rocky bottom amphipods of South Florida. Florida Department of Environmental Protection Final Report Contract No.</article-title><source>SP</source><volume>290</volume>: <fpage>1</fpage>–<lpage>83</lpage>.</mixed-citation></ref><ref id="B46"><mixed-citation xmlns:xlink="http://www.w3.org/1999/xlink" xlink:type="simple"><person-group><name name-style="western"><surname>McKinney</surname><given-names>LD</given-names></name></person-group> (<year>1977</year>) The origin and distribution of shallow water gammaridean <tp:taxon-name><tp:taxon-name-part taxon-name-part-type="order">Amphipoda</tp:taxon-name-part></tp:taxon-name> in the Gulf of Mexico and Caribbean Sea with notes on their ecology. PhD Dissertation, Texas A&amp;M University, Texas, U.S.A.</mixed-citation></ref><ref id="B79"><mixed-citation xmlns:xlink="http://www.w3.org/1999/xlink" xlink:type="simple"><person-group><name name-style="western"><surname>Wakabara</surname><given-names>Y</given-names></name><name name-style="western"><surname>Tararam</surname><given-names>AS</given-names></name><name name-style="western"><surname>Valerio-Berardo</surname><given-names>MT</given-names></name><name name-style="western"><surname>Duleba</surname><given-names>W</given-names></name></person-group> (<year>1991</year>) <article-title>Gammaridean and caprellidean fauna from Brazil.</article-title><source>Hydrobiologia</source><volume>223</volume>: <fpage>69</fpage>–<lpage>77</lpage>. <ext-link xlink:href="10.1007/BF00047629" ext-link-type="doi" xlink:type="simple">https://doi.org/10.1007/BF00047629</ext-link></mixed-citation></ref><ref id="B78"><mixed-citation xmlns:xlink="http://www.w3.org/1999/xlink" xlink:type="simple"><person-group><name name-style="western"><surname>Wakabara</surname><given-names>Y</given-names></name><name name-style="western"><surname>Serejo</surname><given-names>CS</given-names></name></person-group> (<year>1998</year>) <article-title><tp:taxon-name><tp:taxon-name-part taxon-name-part-type="class">Malacostraca</tp:taxon-name-part></tp:taxon-name> - <tp:taxon-name><tp:taxon-name-part taxon-name-part-type="superorder">Peracarida</tp:taxon-name-part></tp:taxon-name>. <tp:taxon-name><tp:taxon-name-part taxon-name-part-type="order">Amphipoda</tp:taxon-name-part></tp:taxon-name>, <tp:taxon-name><tp:taxon-name-part taxon-name-part-type="suborder">Gammaridea</tp:taxon-name-part></tp:taxon-name> and <tp:taxon-name><tp:taxon-name-part taxon-name-part-type="suborder">Caprellidea</tp:taxon-name-part></tp:taxon-name>.</article-title> In: <person-group><name name-style="western"><surname>Young</surname><given-names>PS</given-names></name></person-group> (<role>Ed.</role>) <issue-title>Catalog of Crustacea of Brazil.</issue-title><source>Rio de Janairo: Museu Nacional</source><volume>6</volume>: <fpage>561</fpage>–<lpage>594</lpage>.</mixed-citation></ref></ref-list></tp:taxon-treatment>
