# Supplementary material for: ﻿Caribbean Amphipoda (Crustacea) of Panama. Part II: parvorder Hadziidira
Source: Zookeys. 2024 Mar 18;1195:249–96. doi: 10.3897/zookeys.1195.116721 (PMC10964020; doi:10.3897/zookeys.1195.116721)
Supplement: XML Treatment for Dulichiella anisochir [file zookeys.1195.116721-treatment23.xml]

<!DOCTYPE tp:taxon-treatment
  PUBLIC "-//TaxonX//DTD Taxonomic Treatment Publishing DTD v0 20100105//EN" "tax-treatment-NSO.dtd">
<tp:taxon-treatment xmlns:tp="http://www.plazi.org/taxpub"><tp:treatment-meta><kwd-group><label>Taxon classification</label><kwd>
                  <named-content content-type="kingdom">Animalia</named-content>
                </kwd><kwd>
                  <named-content content-type="order">Amphipoda</named-content>
                </kwd><kwd>
                  <named-content content-type="family">Melitidae</named-content>
                </kwd></kwd-group><mixed-citation publication-type="journal"><person-group><name><surname>White</surname><given-names>Kristine N.</given-names></name><name><surname>Sir</surname><given-names>Sally J.</given-names></name></person-group><article-title>﻿Caribbean <tp:taxon-name><tp:taxon-name-part taxon-name-part-type="order">Amphipoda</tp:taxon-name-part></tp:taxon-name> (<tp:taxon-name><tp:taxon-name-part taxon-name-part-type="subphylum">Crustacea</tp:taxon-name-part></tp:taxon-name>) of Panama. Part II: parvorder <tp:taxon-name><tp:taxon-name-part taxon-name-part-type="parvorder">Hadziidira</tp:taxon-name-part></tp:taxon-name></article-title><source>Zookeys</source><day>18</day><month>03</month><year>2024</year><volume>1195</volume><fpage>249</fpage><lpage>296</lpage><pub-id pub-id-type="doi">10.3897/zookeys.1195.116721</pub-id></mixed-citation></tp:treatment-meta><tp:nomenclature><label>﻿</label><tp:taxon-name>
                <object-id xmlns:xlink="http://www.w3.org/1999/xlink" content-type="arpha" xlink:type="simple">C232C53A-3705-5D10-A7D4-5E39C91DE26F</object-id>
                <tp:taxon-name-part taxon-name-part-type="genus" reg="Dulichiella">Dulichiella</tp:taxon-name-part>
                <tp:taxon-name-part taxon-name-part-type="species" reg="anisochir">anisochir</tp:taxon-name-part>
              </tp:taxon-name><tp:taxon-authority>(Krøyer, 1845)</tp:taxon-authority><xref ref-type="fig" rid="F17">Figs 17</xref><xref ref-type="fig" rid="F29">, 29C</xref><tp:nomenclature-citation-list><tp:nomenclature-citation><tp:taxon-name>
                    <tp:taxon-name-part taxon-name-part-type="genus" reg="Melita"/>
                    <tp:taxon-name-part taxon-name-part-type="species" reg="anisochir"/>
                  </tp:taxon-name><comment><tp:taxon-name><tp:taxon-name-part taxon-name-part-type="genus" reg="Melita">Melita</tp:taxon-name-part><tp:taxon-name-part taxon-name-part-type="species" reg="anisochir">anisochir</tp:taxon-name-part></tp:taxon-name> Krøyer, 1845: 317, pl. II, fig. 1a–p; <xref ref-type="bibr" rid="B22">Dana 1852</xref>: 968, pl. 66, fig. 8a–d. </comment></tp:nomenclature-citation><tp:nomenclature-citation><tp:taxon-name>
                    <tp:taxon-name-part taxon-name-part-type="genus" reg="Dulichiella">Dulichiella</tp:taxon-name-part>
                    <tp:taxon-name-part taxon-name-part-type="species" reg="anisochir">anisochir</tp:taxon-name-part>
                  </tp:taxon-name><comment>: <xref ref-type="bibr" rid="B44">Lowry and Springthorpe 2007</xref>: 10–12, figs 3–6.</comment></tp:nomenclature-citation></tp:nomenclature-citation-list></tp:nomenclature><tp:treatment-sec sec-type="material" id="SECID0ET3BG"><title>Material examined.</title><p>Panama • 4–6 mm • 4 ♂, 2 ♀, 4.0 mm; Bocas del Toro, Crawl Cay; <named-content xmlns:xlink="http://www.w3.org/1999/xlink" content-type="dwc:verbatimCoordinates" xlink:type="simple"><named-content content-type="geo-json" specific-use="{&#34;type&#34;:&#34;Point&#34;,&#34;coordinates&#34;:[-82.129000,9.247500]}" id="NCID0E33BG" xlink:type="simple">9.2475°N, 82.1290°W</named-content></named-content>; depth 5 m, among coral rubble; 12 Aug 2021; K.N. White leg.; <named-content xmlns:xlink="http://www.w3.org/1999/xlink" content-type="dwc:institutional_code" xlink:title="Smithsonian Institution, U.S. National Museum of Natural History" xlink:href="http://grbio.org/institution/smithsonian-institution-national-museum-natural-history-0" xlink:type="simple">USNM</named-content> 1703532.</p></tp:treatment-sec><tp:treatment-sec sec-type="diagnosis" id="SECID0EG4BG"><title>Diagnosis.</title><p>Gnathopod 1 coxa anteroventral corner produced, rounded, anterior margin concave. Gnathopod 2 propodus distolateral crown with three rounded spines; dactylus apically blunt, overlapping corner of propodus. Pereopods 6 and 7 carpus and propodus without bunches of long slender setae. Epimeron 1 posteroventral corner acute; epimeron 3 posterodistal margin serrate.</p></tp:treatment-sec><tp:treatment-sec sec-type="distribution" id="SECID0EL4BG"><title>Distribution.</title><p>Brazil: Rio de Janeiro to Lagoa dos Patos (<xref ref-type="bibr" rid="B32">Krøyer 1845</xref>; <xref ref-type="bibr" rid="B44">Lowry and Springthorpe 2007</xref>); Panama: Bocas del Toro (present study).</p></tp:treatment-sec><tp:treatment-sec sec-type="ecology" id="SECID0EZ4BG"><title>Ecology and remarks.</title><p>These amphipods are associated with soft bottoms and coral rubble at depths of 0–30 m. Panamanian specimens closely resemble previously described specimens, with the exception of a less serrate distal margin on epimeron 3. This difference can most likely be attributed to the size difference of our specimens (4.4 mm) and the lectotype (10.7 mm) described by <xref ref-type="bibr" rid="B44">Lowry and Springthorpe (2007)</xref>.</p><fig id="F17" position="float" orientation="portrait"><object-id xmlns:xlink="http://www.w3.org/1999/xlink" content-type="doi" xlink:type="simple">10.3897/zookeys.1195.116721.figure17</object-id><object-id xmlns:xlink="http://www.w3.org/1999/xlink" content-type="arpha" xlink:type="simple">94187B45-3303-5A2E-8246-61400E361A82</object-id><label>Figure 17.</label><caption><p><italic><tp:taxon-name><tp:taxon-name-part taxon-name-part-type="genus" reg="Dulichiella">Dulichiella</tp:taxon-name-part><tp:taxon-name-part taxon-name-part-type="species" reg="anisochir">anisochir</tp:taxon-name-part></tp:taxon-name></italic>, male, 4.4 mm, head, coxa 1, gnathopod 2 lateral, epimeron and urosome, pereopods 6 and 7, dactylus enlarged. Scale bars: 0.5 mm.</p></caption><graphic xmlns:xlink="http://www.w3.org/1999/xlink" xlink:href="zookeys-1195-249_article-116721__-g017.jpg" position="float" orientation="portrait" xlink:type="simple" id="oo_1004999.jpg"><uri content-type="original_file" xlink:type="simple">https://binary.pensoft.net/fig/1004999</uri></graphic></fig></tp:treatment-sec><tp:treatment-sec><!--Section generated to contain objects referenced in tp:taxon-treatment.--><fig id="F29" position="float" orientation="portrait"><object-id xmlns:xlink="http://www.w3.org/1999/xlink" content-type="doi" xlink:type="simple">10.3897/zookeys.1195.116721.figure29</object-id><object-id xmlns:xlink="http://www.w3.org/1999/xlink" content-type="arpha" xlink:type="simple">047BD13A-1042-513F-AA78-1BCA38D72A17</object-id><label>Figure 29.</label><caption><p>Photographs of live specimens unless noted <bold>A</bold><italic><tp:taxon-name><tp:taxon-name-part taxon-name-part-type="genus" reg="Quadrimaera">Quadrimaera</tp:taxon-name-part><tp:taxon-name-part taxon-name-part-type="species" reg="sarae">sarae</tp:taxon-name-part></tp:taxon-name></italic><bold>B</bold><italic><tp:taxon-name><tp:taxon-name-part taxon-name-part-type="genus" reg="Quadrimaera">Quadrimaera</tp:taxon-name-part><tp:taxon-name-part taxon-name-part-type="species" reg="yemanjae">yemanjae</tp:taxon-name-part></tp:taxon-name></italic><bold>C</bold><italic><tp:taxon-name><tp:taxon-name-part taxon-name-part-type="genus" reg="Dulichiella">Dulichiella</tp:taxon-name-part><tp:taxon-name-part taxon-name-part-type="species" reg="anisochir">anisochir</tp:taxon-name-part></tp:taxon-name></italic> (ethanol preserved specimen) <bold>D</bold><italic><tp:taxon-name><tp:taxon-name-part taxon-name-part-type="genus" reg="Dulichiella">Dulichiella</tp:taxon-name-part><tp:taxon-name-part taxon-name-part-type="species" reg="lecroyae">lecroyae</tp:taxon-name-part></tp:taxon-name></italic><bold>E</bold><italic><tp:taxon-name><tp:taxon-name-part taxon-name-part-type="genus" reg="Melita">Melita</tp:taxon-name-part><tp:taxon-name-part taxon-name-part-type="species" reg="planaterga">planaterga</tp:taxon-name-part></tp:taxon-name></italic><bold>F</bold><italic><tp:taxon-name><tp:taxon-name-part taxon-name-part-type="genus" reg="Hornellia">Hornellia</tp:taxon-name-part><tp:taxon-name-part taxon-name-part-type="species" reg="tequestae">tequestae</tp:taxon-name-part></tp:taxon-name></italic>. Scale bars: 1.0 mm.</p></caption><graphic xmlns:xlink="http://www.w3.org/1999/xlink" xlink:href="zookeys-1195-249_article-116721__-g029.jpg" position="float" orientation="portrait" xlink:type="simple" id="oo_1005011.jpg"><uri content-type="original_file" xlink:type="simple">https://binary.pensoft.net/fig/1005011</uri></graphic></fig></tp:treatment-sec><ref-list><ref id="B22"><mixed-citation xmlns:xlink="http://www.w3.org/1999/xlink" xlink:type="simple"><person-group><name name-style="western"><surname>Dana</surname><given-names>JD</given-names></name></person-group> (<year>1852</year>) <article-title>Conspectus crustaceorim quae in orbis terrarium circumnavigatione, Carlo Wikles e classe Reipublicae Faederatae Duce, lexit et descripsit Jacobus D. Dana. Pars III (<tp:taxon-name><tp:taxon-name-part taxon-name-part-type="order">Amphipoda</tp:taxon-name-part></tp:taxon-name> no 1).</article-title><source>Proceedings of the American Academy of Arts and Sciences</source><volume>2</volume>: <fpage>201</fpage>–<lpage>220</lpage>.</mixed-citation></ref><ref id="B44"><mixed-citation xmlns:xlink="http://www.w3.org/1999/xlink" xlink:type="simple"><person-group><name name-style="western"><surname>Lowry</surname><given-names>JK</given-names></name><name name-style="western"><surname>Springthorpe</surname><given-names>RT</given-names></name></person-group> (<year>2007</year>) <article-title>A revision of the tropical/temperate amphipod genus <italic><tp:taxon-name><tp:taxon-name-part taxon-name-part-type="genus">Dulichiella</tp:taxon-name-part></tp:taxon-name></italic> Stout, 1912, and the description of a new Atlantic genus <italic><tp:taxon-name><tp:taxon-name-part taxon-name-part-type="genus">Verdeia</tp:taxon-name-part></tp:taxon-name></italic> gen. nov. (<tp:taxon-name><tp:taxon-name-part taxon-name-part-type="subphylum">Crustacea</tp:taxon-name-part></tp:taxon-name>: <tp:taxon-name><tp:taxon-name-part taxon-name-part-type="order">Amphipoda</tp:taxon-name-part></tp:taxon-name>: <tp:taxon-name><tp:taxon-name-part taxon-name-part-type="family">Melitidae</tp:taxon-name-part></tp:taxon-name>).</article-title><source>Zootaxa</source><volume>1424</volume>(<issue>1</issue>): <fpage>1</fpage>–<lpage>62</lpage>. <ext-link xlink:href="10.11646/zootaxa.1424.1.1" ext-link-type="doi" xlink:type="simple">https://doi.org/10.11646/zootaxa.1424.1.1</ext-link></mixed-citation></ref><ref id="B32"><mixed-citation xmlns:xlink="http://www.w3.org/1999/xlink" xlink:type="simple"><person-group><name name-style="western"><surname>Krøyer</surname><given-names>H</given-names></name></person-group> (<year>1845</year>) <article-title>Karcinologiske Bidrag. Naturhistorisk Tidsskrift Ser. II.</article-title><volume>1</volume>: <fpage>283</fpage>–<lpage>345</lpage>.</mixed-citation></ref></ref-list></tp:taxon-treatment>
