# Supplementary material for: ﻿Caribbean Amphipoda (Crustacea) of Panama. Part II: parvorder Hadziidira
Source: Zookeys. 2024 Mar 18;1195:249–96. doi: 10.3897/zookeys.1195.116721 (PMC10964020; doi:10.3897/zookeys.1195.116721)
Supplement: XML Treatment for Dulichiella lecroyae [file zookeys.1195.116721-treatment24.xml]

<!DOCTYPE tp:taxon-treatment
  PUBLIC "-//TaxonX//DTD Taxonomic Treatment Publishing DTD v0 20100105//EN" "tax-treatment-NSO.dtd">
<tp:taxon-treatment xmlns:tp="http://www.plazi.org/taxpub"><tp:treatment-meta><kwd-group><label>Taxon classification</label><kwd>
                  <named-content content-type="kingdom">Animalia</named-content>
                </kwd><kwd>
                  <named-content content-type="order">Amphipoda</named-content>
                </kwd><kwd>
                  <named-content content-type="family">Melitidae</named-content>
                </kwd></kwd-group><mixed-citation publication-type="journal"><person-group><name><surname>White</surname><given-names>Kristine N.</given-names></name><name><surname>Sir</surname><given-names>Sally J.</given-names></name></person-group><article-title>﻿Caribbean <tp:taxon-name><tp:taxon-name-part taxon-name-part-type="order">Amphipoda</tp:taxon-name-part></tp:taxon-name> (<tp:taxon-name><tp:taxon-name-part taxon-name-part-type="subphylum">Crustacea</tp:taxon-name-part></tp:taxon-name>) of Panama. Part II: parvorder <tp:taxon-name><tp:taxon-name-part taxon-name-part-type="parvorder">Hadziidira</tp:taxon-name-part></tp:taxon-name></article-title><source>Zookeys</source><day>18</day><month>03</month><year>2024</year><volume>1195</volume><fpage>249</fpage><lpage>296</lpage><pub-id pub-id-type="doi">10.3897/zookeys.1195.116721</pub-id></mixed-citation></tp:treatment-meta><tp:nomenclature><label>﻿</label><tp:taxon-name>
                <object-id xmlns:xlink="http://www.w3.org/1999/xlink" content-type="arpha" xlink:type="simple">388E8C91-7F4E-50DF-B475-1E3EC3ED700B</object-id>
                <tp:taxon-name-part taxon-name-part-type="genus" reg="Dulichiella">Dulichiella</tp:taxon-name-part>
                <tp:taxon-name-part taxon-name-part-type="species" reg="lecroyae">lecroyae</tp:taxon-name-part>
              </tp:taxon-name><tp:taxon-authority>Lowry &amp; Springthorpe, 2007</tp:taxon-authority><xref ref-type="fig" rid="F18">Figs 18</xref><xref ref-type="fig" rid="F29">, 29D</xref><tp:nomenclature-citation-list><tp:nomenclature-citation><tp:taxon-name>
                    <tp:taxon-name-part taxon-name-part-type="genus" reg="Melita"/>
                    <tp:taxon-name-part taxon-name-part-type="species" reg="fresnelli"/>
                  </tp:taxon-name><comment><italic><tp:taxon-name><tp:taxon-name-part taxon-name-part-type="genus" reg="Melita">Melita</tp:taxon-name-part><tp:taxon-name-part taxon-name-part-type="species" reg="fresnelli">fresnelli</tp:taxon-name-part></tp:taxon-name></italic><xref ref-type="bibr" rid="B33">Kunkel 1910</xref>: 31–34, fig. 11; <xref ref-type="bibr" rid="B54">Pearse 1912</xref>: 371. </comment></tp:nomenclature-citation><tp:nomenclature-citation><tp:taxon-name>
                    <tp:taxon-name-part taxon-name-part-type="genus" reg="Dulichiella">Dulichiella</tp:taxon-name-part>
                  </tp:taxon-name><comment>sp. A: <xref ref-type="bibr" rid="B36">LeCroy 2000</xref>: 78, fig. 126.</comment></tp:nomenclature-citation><tp:nomenclature-citation><tp:taxon-name>
                    <tp:taxon-name-part taxon-name-part-type="genus" reg="Dulichiella">Dulichiella</tp:taxon-name-part>
                    <tp:taxon-name-part taxon-name-part-type="species" reg="lecroyae">lecroyae</tp:taxon-name-part>
                  </tp:taxon-name><comment>Lowry &amp; Springthorpe, 2007: 34–38, figs 25–28.</comment></tp:nomenclature-citation></tp:nomenclature-citation-list></tp:nomenclature><tp:treatment-sec sec-type="material" id="SECID0EPBAI"><title>Material examined.</title><p>Panama • 5–10 mm • 1 ♂, 1 ♀; Bocas del Toro, Swan Cay; <named-content xmlns:xlink="http://www.w3.org/1999/xlink" content-type="dwc:verbatimCoordinates" xlink:type="simple"><named-content content-type="geo-json" specific-use="{&#34;type&#34;:&#34;Point&#34;,&#34;coordinates&#34;:[-82.298333,9.453333]}" id="NCID0EYBAI" xlink:type="simple">9.453333°N, 82.298333°W</named-content></named-content>; depth 2–3 m, in orange sponge; 4 Aug 2005; S. DeGrave leg.; <named-content xmlns:xlink="http://www.w3.org/1999/xlink" content-type="dwc:institutional_code" xlink:title="Gulf Coast Research Laboratory Museum" xlink:href="http://grbio.org/institution/gulf-coast-research-laboratory-0" xlink:type="simple">GCRL</named-content> 6649 • 4 ♂, 1 ♀; Bocas del Toro, Crawl Cay; <named-content xmlns:xlink="http://www.w3.org/1999/xlink" content-type="dwc:verbatimCoordinates" xlink:type="simple"><named-content content-type="geo-json" specific-use="{&#34;type&#34;:&#34;Point&#34;,&#34;coordinates&#34;:[-82.131617,9.250467]}" id="NCID0EFCAI" xlink:type="simple">9.250467°N, 82.131617°W</named-content></named-content>; depth 10 m, in sponge; 7 Aug 2005; S. DeGrave leg.; <named-content xmlns:xlink="http://www.w3.org/1999/xlink" content-type="dwc:institutional_code" xlink:title="Gulf Coast Research Laboratory Museum" xlink:href="http://grbio.org/institution/gulf-coast-research-laboratory-0" xlink:type="simple">GCRL</named-content> 6650 • 1 ♀; Bocas del Toro, Punta Caracol; depth 1 m, in <italic><tp:taxon-name><tp:taxon-name-part taxon-name-part-type="genus" reg="Lissodendoryx">Lissodendoryx</tp:taxon-name-part><tp:taxon-name-part taxon-name-part-type="species" reg="columbiensis">columbiensis</tp:taxon-name-part></tp:taxon-name></italic> sponge, 9 June 2009; K. Hultgren leg.; <named-content xmlns:xlink="http://www.w3.org/1999/xlink" content-type="dwc:institutional_code" xlink:title="Gulf Coast Research Laboratory Museum" xlink:href="http://grbio.org/institution/gulf-coast-research-laboratory-0" xlink:type="simple">GCRL</named-content> 6651 • 5 ♂, 4 ♀; Bocas del Toro, STRI Point; <named-content xmlns:xlink="http://www.w3.org/1999/xlink" content-type="dwc:verbatimCoordinates" xlink:type="simple"><named-content content-type="geo-json" specific-use="{&#34;type&#34;:&#34;Point&#34;,&#34;coordinates&#34;:[-82.262580,9.348720]}" id="NCID0ECDAI" xlink:type="simple">9.34872°N, 82.26258°W</named-content></named-content>; depth 12 m, among coral rubble, 6 Aug 2021; K.N. White leg.; <named-content xmlns:xlink="http://www.w3.org/1999/xlink" content-type="dwc:institutional_code" xlink:title="Smithsonian Institution, U.S. National Museum of Natural History" xlink:href="http://grbio.org/institution/smithsonian-institution-national-museum-natural-history-0" xlink:type="simple">USNM</named-content> 1703533• 1 ♂, 3 ♀; Bocas del Toro, Juan Point; <named-content xmlns:xlink="http://www.w3.org/1999/xlink" content-type="dwc:verbatimCoordinates" xlink:type="simple"><named-content content-type="geo-json" specific-use="{&#34;type&#34;:&#34;Point&#34;,&#34;coordinates&#34;:[-82.294040,9.301500]}" id="NCID0EPDAI" xlink:type="simple">9.3015°N, 82.29404°W</named-content></named-content>; depth 10 m, among coral rubble, 7 Aug 2021; K.N. White leg.; <named-content xmlns:xlink="http://www.w3.org/1999/xlink" content-type="dwc:institutional_code" xlink:title="Smithsonian Institution, U.S. National Museum of Natural History" xlink:href="http://grbio.org/institution/smithsonian-institution-national-museum-natural-history-0" xlink:type="simple">USNM</named-content> 1703534 • 12 ♂, 5 ♀; Drago; <named-content xmlns:xlink="http://www.w3.org/1999/xlink" content-type="dwc:verbatimCoordinates" xlink:type="simple"><named-content content-type="geo-json" specific-use="{&#34;type&#34;:&#34;Point&#34;,&#34;coordinates&#34;:[-82.337500,9.418056]}" id="NCID0E3DAI" xlink:type="simple">9.418056°N, 82.3375°W</named-content></named-content>; depth 2–3 m, among coral rubble, 9 Aug 2021; K.N. White leg.; <named-content xmlns:xlink="http://www.w3.org/1999/xlink" content-type="dwc:institutional_code" xlink:title="Smithsonian Institution, U.S. National Museum of Natural History" xlink:href="http://grbio.org/institution/smithsonian-institution-national-museum-natural-history-0" xlink:type="simple">USNM</named-content> 1703535 • 1 ♀; Bocas del Toro, San Cristobal; <named-content xmlns:xlink="http://www.w3.org/1999/xlink" content-type="dwc:verbatimCoordinates" xlink:type="simple"><named-content content-type="geo-json" specific-use="{&#34;type&#34;:&#34;Point&#34;,&#34;coordinates&#34;:[-82.235000,9.262500]}" id="NCID0EJEAI" xlink:type="simple">9.2625°N, 82.235°W</named-content></named-content>; depth 15 m, among coral rubble, 10 Aug 2021; K.N. White leg.; <named-content xmlns:xlink="http://www.w3.org/1999/xlink" content-type="dwc:institutional_code" xlink:title="Smithsonian Institution, U.S. National Museum of Natural History" xlink:href="http://grbio.org/institution/smithsonian-institution-national-museum-natural-history-0" xlink:type="simple">USNM</named-content> 1703536 • 1 ♂; Bocas del Toro, Pandora; <named-content xmlns:xlink="http://www.w3.org/1999/xlink" content-type="dwc:verbatimCoordinates" xlink:type="simple"><named-content content-type="geo-json" specific-use="{&#34;type&#34;:&#34;Point&#34;,&#34;coordinates&#34;:[-82.222207,9.327769]}" id="NCID0EWEAI" xlink:type="simple">9.327769°N, 82, 222207°W</named-content></named-content>; depth 10 m, among coral rubble, 10 Aug 2021; K.N. White leg.; <named-content xmlns:xlink="http://www.w3.org/1999/xlink" content-type="dwc:institutional_code" xlink:title="Smithsonian Institution, U.S. National Museum of Natural History" xlink:href="http://grbio.org/institution/smithsonian-institution-national-museum-natural-history-0" xlink:type="simple">USNM</named-content> 1703537 • 1 ♂; Bocas del Toro, Crawl Cay; <named-content xmlns:xlink="http://www.w3.org/1999/xlink" content-type="dwc:verbatimCoordinates" xlink:type="simple"><named-content content-type="geo-json" specific-use="{&#34;type&#34;:&#34;Point&#34;,&#34;coordinates&#34;:[-82.143800,9.237600]}" id="NCID0EDFAI" xlink:type="simple">9.2376°N, 82.1438°W</named-content></named-content>; depth 1.5–3 m, among coral rubble, 11 Aug 2021; K.N. White leg.; <named-content xmlns:xlink="http://www.w3.org/1999/xlink" content-type="dwc:institutional_code" xlink:title="Smithsonian Institution, U.S. National Museum of Natural History" xlink:href="http://grbio.org/institution/smithsonian-institution-national-museum-natural-history-0" xlink:type="simple">USNM</named-content> 1703538.</p></tp:treatment-sec><tp:treatment-sec sec-type="diagnosis" id="SECID0ENFAI"><title>Diagnosis.</title><p>Gnathopod 1 coxa anteroventral corner not produced, anterior margin straight. Gnathopod 2 propodus distolateral crown with four rounded or subacute spines; dactylus apically hooked, fitting into posterodistal corner of propodus. Pereopods 6 and 7 carpus and propodus without bunches of long slender setae. Epimeron 1 posteroventral corner subquadrate; epimeron 3 posterodistal margin smooth.</p></tp:treatment-sec><tp:treatment-sec sec-type="distribution" id="SECID0ESFAI"><title>Distribution.</title><p>U.S.A.: Gulf of Mexico, South Florida, Cedar Keys, Dry Tortugas, South Carolina, Georgia (<xref ref-type="bibr" rid="B36">LeCroy 2000</xref>; <xref ref-type="bibr" rid="B44">Lowry and Springthorpe 2007</xref>); Bermuda: Flatts Village, Castle Harbor, Harrington Sound (<xref ref-type="bibr" rid="B33">Kunkel 1910</xref>); Panama: Bocas del Toro (present study).</p></tp:treatment-sec><tp:treatment-sec sec-type="ecology" id="SECID0EEGAI"><title>Ecology and remarks.</title><p>These amphipods are associated with sponges and coral rubble at depths of 0–12 m. Panamanian specimens closely resemble previously described specimens, with slight variation in the anteroventral margin of the head. Panamanian specimens show a minutely bifid notch rather than a single acute point.</p><fig id="F18" position="float" orientation="portrait"><object-id xmlns:xlink="http://www.w3.org/1999/xlink" content-type="doi" xlink:type="simple">10.3897/zookeys.1195.116721.figure18</object-id><object-id xmlns:xlink="http://www.w3.org/1999/xlink" content-type="arpha" xlink:type="simple">915FDF63-5D83-5EA5-9C98-891ED2B43E24</object-id><label>Figure 18.</label><caption><p><italic><tp:taxon-name><tp:taxon-name-part taxon-name-part-type="genus" reg="Dulichiella">Dulichiella</tp:taxon-name-part><tp:taxon-name-part taxon-name-part-type="species" reg="lecroyae">lecroyae</tp:taxon-name-part></tp:taxon-name></italic>, male, 3.6 mm, pereopods 6 and 7, epimeron and urosome, gnathopod 2 lateral, head, coxa 1. Scale bars: 0.5 mm.</p></caption><graphic xmlns:xlink="http://www.w3.org/1999/xlink" xlink:href="zookeys-1195-249_article-116721__-g018.jpg" position="float" orientation="portrait" xlink:type="simple" id="oo_1005000.jpg"><uri content-type="original_file" xlink:type="simple">https://binary.pensoft.net/fig/1005000</uri></graphic></fig></tp:treatment-sec><tp:treatment-sec><!--Section generated to contain objects referenced in tp:taxon-treatment.--><fig id="F29" position="float" orientation="portrait"><object-id xmlns:xlink="http://www.w3.org/1999/xlink" content-type="doi" xlink:type="simple">10.3897/zookeys.1195.116721.figure29</object-id><object-id xmlns:xlink="http://www.w3.org/1999/xlink" content-type="arpha" xlink:type="simple">047BD13A-1042-513F-AA78-1BCA38D72A17</object-id><label>Figure 29.</label><caption><p>Photographs of live specimens unless noted <bold>A</bold><italic><tp:taxon-name><tp:taxon-name-part taxon-name-part-type="genus" reg="Quadrimaera">Quadrimaera</tp:taxon-name-part><tp:taxon-name-part taxon-name-part-type="species" reg="sarae">sarae</tp:taxon-name-part></tp:taxon-name></italic><bold>B</bold><italic><tp:taxon-name><tp:taxon-name-part taxon-name-part-type="genus" reg="Quadrimaera">Quadrimaera</tp:taxon-name-part><tp:taxon-name-part taxon-name-part-type="species" reg="yemanjae">yemanjae</tp:taxon-name-part></tp:taxon-name></italic><bold>C</bold><italic><tp:taxon-name><tp:taxon-name-part taxon-name-part-type="genus" reg="Dulichiella">Dulichiella</tp:taxon-name-part><tp:taxon-name-part taxon-name-part-type="species" reg="anisochir">anisochir</tp:taxon-name-part></tp:taxon-name></italic> (ethanol preserved specimen) <bold>D</bold><italic><tp:taxon-name><tp:taxon-name-part taxon-name-part-type="genus" reg="Dulichiella">Dulichiella</tp:taxon-name-part><tp:taxon-name-part taxon-name-part-type="species" reg="lecroyae">lecroyae</tp:taxon-name-part></tp:taxon-name></italic><bold>E</bold><italic><tp:taxon-name><tp:taxon-name-part taxon-name-part-type="genus" reg="Melita">Melita</tp:taxon-name-part><tp:taxon-name-part taxon-name-part-type="species" reg="planaterga">planaterga</tp:taxon-name-part></tp:taxon-name></italic><bold>F</bold><italic><tp:taxon-name><tp:taxon-name-part taxon-name-part-type="genus" reg="Hornellia">Hornellia</tp:taxon-name-part><tp:taxon-name-part taxon-name-part-type="species" reg="tequestae">tequestae</tp:taxon-name-part></tp:taxon-name></italic>. Scale bars: 1.0 mm.</p></caption><graphic xmlns:xlink="http://www.w3.org/1999/xlink" xlink:href="zookeys-1195-249_article-116721__-g029.jpg" position="float" orientation="portrait" xlink:type="simple" id="oo_1005011.jpg"><uri content-type="original_file" xlink:type="simple">https://binary.pensoft.net/fig/1005011</uri></graphic></fig></tp:treatment-sec><ref-list><ref id="B33"><mixed-citation xmlns:xlink="http://www.w3.org/1999/xlink" xlink:type="simple"><person-group><name name-style="western"><surname>Kunkel</surname><given-names>BW</given-names></name></person-group> (<year>1910</year>) <article-title>The <tp:taxon-name><tp:taxon-name-part taxon-name-part-type="order">Amphipoda</tp:taxon-name-part></tp:taxon-name> of Bermuda.</article-title><source>Transactions of the Connecticut Academy of Arts and Sciences</source><volume>16</volume>: <fpage>1</fpage>–<lpage>116</lpage>.</mixed-citation></ref><ref id="B54"><mixed-citation xmlns:xlink="http://www.w3.org/1999/xlink" xlink:type="simple"><person-group><name name-style="western"><surname>Pearse</surname><given-names>AS</given-names></name></person-group> (<year>1912</year>) <article-title>Notes on certain amphipods from the Gulf of Mexico, with descriptions of new genera and new species.</article-title><source>Proceedings of the United States National Museum</source><volume>43</volume>(<issue>1936</issue>): <fpage>369</fpage>–<lpage>379</lpage>. <ext-link xlink:href="10.5479/si.00963801.43-1936.369" ext-link-type="doi" xlink:type="simple">https://doi.org/10.5479/si.00963801.43-1936.369</ext-link></mixed-citation></ref><ref id="B36"><mixed-citation xmlns:xlink="http://www.w3.org/1999/xlink" xlink:type="simple"><person-group><name name-style="western"><surname>LeCroy</surname><given-names>SE</given-names></name></person-group> (<year>2000</year>) An Illustrated Identification Guide to The Nearshore Marine and Estuarine Gammaridean <tp:taxon-name><tp:taxon-name-part taxon-name-part-type="order">Amphipoda</tp:taxon-name-part></tp:taxon-name> of Florida Vol. 1: Families <tp:taxon-name><tp:taxon-name-part taxon-name-part-type="family">Gammaridae</tp:taxon-name-part></tp:taxon-name>, <tp:taxon-name><tp:taxon-name-part taxon-name-part-type="family">Hadziidae</tp:taxon-name-part></tp:taxon-name>, <tp:taxon-name><tp:taxon-name-part taxon-name-part-type="family">Isaeidae</tp:taxon-name-part></tp:taxon-name>, <tp:taxon-name><tp:taxon-name-part taxon-name-part-type="family">Melitidae</tp:taxon-name-part></tp:taxon-name> and <tp:taxon-name><tp:taxon-name-part taxon-name-part-type="family">Oedicerotidae</tp:taxon-name-part></tp:taxon-name>. Florida Department of Environmental Protection Annual Report Contract No. WM724 1: 1–195.</mixed-citation></ref><ref id="B44"><mixed-citation xmlns:xlink="http://www.w3.org/1999/xlink" xlink:type="simple"><person-group><name name-style="western"><surname>Lowry</surname><given-names>JK</given-names></name><name name-style="western"><surname>Springthorpe</surname><given-names>RT</given-names></name></person-group> (<year>2007</year>) <article-title>A revision of the tropical/temperate amphipod genus <italic><tp:taxon-name><tp:taxon-name-part taxon-name-part-type="genus">Dulichiella</tp:taxon-name-part></tp:taxon-name></italic> Stout, 1912, and the description of a new Atlantic genus <italic><tp:taxon-name><tp:taxon-name-part taxon-name-part-type="genus">Verdeia</tp:taxon-name-part></tp:taxon-name></italic> gen. nov. (<tp:taxon-name><tp:taxon-name-part taxon-name-part-type="subphylum">Crustacea</tp:taxon-name-part></tp:taxon-name>: <tp:taxon-name><tp:taxon-name-part taxon-name-part-type="order">Amphipoda</tp:taxon-name-part></tp:taxon-name>: <tp:taxon-name><tp:taxon-name-part taxon-name-part-type="family">Melitidae</tp:taxon-name-part></tp:taxon-name>).</article-title><source>Zootaxa</source><volume>1424</volume>(<issue>1</issue>): <fpage>1</fpage>–<lpage>62</lpage>. <ext-link xlink:href="10.11646/zootaxa.1424.1.1" ext-link-type="doi" xlink:type="simple">https://doi.org/10.11646/zootaxa.1424.1.1</ext-link></mixed-citation></ref></ref-list></tp:taxon-treatment>
