# Supplementary material for: ﻿Caribbean Amphipoda (Crustacea) of Panama. Part II: parvorder Hadziidira
Source: Zookeys. 2024 Mar 18;1195:249–96. doi: 10.3897/zookeys.1195.116721 (PMC10964020; doi:10.3897/zookeys.1195.116721)
Supplement: XML Treatment for ﻿Melita planaterga [file zookeys.1195.116721-treatment26.xml]

<!DOCTYPE tp:taxon-treatment
  PUBLIC "-//TaxonX//DTD Taxonomic Treatment Publishing DTD v0 20100105//EN" "tax-treatment-NSO.dtd">
<tp:taxon-treatment xmlns:tp="http://www.plazi.org/taxpub"><tp:treatment-meta><kwd-group><label>Taxon classification</label><kwd>
                  <named-content content-type="kingdom">Animalia</named-content>
                </kwd><kwd>
                  <named-content content-type="order">Amphipoda</named-content>
                </kwd><kwd>
                  <named-content content-type="family">Melitidae</named-content>
                </kwd></kwd-group><mixed-citation publication-type="journal"><person-group><name><surname>White</surname><given-names>Kristine N.</given-names></name><name><surname>Sir</surname><given-names>Sally J.</given-names></name></person-group><article-title>﻿Caribbean <tp:taxon-name><tp:taxon-name-part taxon-name-part-type="order">Amphipoda</tp:taxon-name-part></tp:taxon-name> (<tp:taxon-name><tp:taxon-name-part taxon-name-part-type="subphylum">Crustacea</tp:taxon-name-part></tp:taxon-name>) of Panama. Part II: parvorder <tp:taxon-name><tp:taxon-name-part taxon-name-part-type="parvorder">Hadziidira</tp:taxon-name-part></tp:taxon-name></article-title><source>Zookeys</source><day>18</day><month>03</month><year>2024</year><volume>1195</volume><fpage>249</fpage><lpage>296</lpage><pub-id pub-id-type="doi">10.3897/zookeys.1195.116721</pub-id></mixed-citation></tp:treatment-meta><tp:nomenclature><tp:taxon-name>
                <object-id xmlns:xlink="http://www.w3.org/1999/xlink" content-type="arpha" xlink:type="simple">31D83ADF-9AEF-5B45-8B92-E13AD51E6C47</object-id>
                <tp:taxon-name-part taxon-name-part-type="genus" reg="﻿Melita">﻿Melita</tp:taxon-name-part>
                <tp:taxon-name-part taxon-name-part-type="species" reg="planaterga">planaterga</tp:taxon-name-part>
              </tp:taxon-name><tp:taxon-authority>Kunkel, 1910</tp:taxon-authority><xref ref-type="fig" rid="F19">Figs 19</xref><xref ref-type="fig" rid="F29">, 29E</xref><tp:nomenclature-citation-list><tp:nomenclature-citation><tp:taxon-name>
                    <tp:taxon-name-part taxon-name-part-type="genus" reg="﻿Melita"/>
                    <tp:taxon-name-part taxon-name-part-type="species" reg="planaterga"/>
                  </tp:taxon-name><comment><italic><tp:taxon-name><tp:taxon-name-part taxon-name-part-type="genus" reg="﻿Melita">﻿Melita</tp:taxon-name-part><tp:taxon-name-part taxon-name-part-type="species" reg="planaterga">planaterga</tp:taxon-name-part></tp:taxon-name></italic> Kunkel, 1910: 34–37, fig. 12; <xref ref-type="bibr" rid="B36">LeCroy 2000</xref>: 115, fig. 149. </comment></tp:nomenclature-citation></tp:nomenclature-citation-list></tp:nomenclature><tp:treatment-sec sec-type="material" id="SECID0EHJAI"><title>Material examined.</title><p>Panama • 4–9 mm • 7 ♂, 5 ♀; Bocas del Toro, Swan Cay; <named-content xmlns:xlink="http://www.w3.org/1999/xlink" content-type="dwc:verbatimCoordinates" xlink:type="simple"><named-content content-type="geo-json" specific-use="{&#34;type&#34;:&#34;Point&#34;,&#34;coordinates&#34;:[-82.298333,9.453333]}" id="NCID0EQJAI" xlink:type="simple">9.453333°N, 82.298333°W</named-content></named-content>; depth 2–3 m, among algae; 4 Aug 2005; S. DeGrave leg.; <named-content xmlns:xlink="http://www.w3.org/1999/xlink" content-type="dwc:institutional_code" xlink:title="Gulf Coast Research Laboratory Museum" xlink:href="http://grbio.org/institution/gulf-coast-research-laboratory-0" xlink:type="simple">GCRL</named-content> 6652 • 1 ♀; Bocas del Toro, San Cristobal; <named-content xmlns:xlink="http://www.w3.org/1999/xlink" content-type="dwc:verbatimCoordinates" xlink:type="simple"><named-content content-type="geo-json" specific-use="{&#34;type&#34;:&#34;Point&#34;,&#34;coordinates&#34;:[-82.294533,9.284977]}" id="NCID0E4JAI" xlink:type="simple">9.284977°N, 82.294533°W</named-content></named-content>; depth 1–3 m, among <italic><tp:taxon-name><tp:taxon-name-part taxon-name-part-type="genus" reg="Dictyota">Dictyota</tp:taxon-name-part></tp:taxon-name></italic>; 21 June 2023; K.N. White leg.; <named-content xmlns:xlink="http://www.w3.org/1999/xlink" content-type="dwc:institutional_code" xlink:title="Smithsonian Institution, U.S. National Museum of Natural History" xlink:href="http://grbio.org/institution/smithsonian-institution-national-museum-natural-history-0" xlink:type="simple">USNM</named-content> 1703539 • 6 ♂, 5 ♀; Bocas del Toro, Drago; <named-content xmlns:xlink="http://www.w3.org/1999/xlink" content-type="dwc:verbatimCoordinates" xlink:type="simple"><named-content content-type="geo-json" specific-use="{&#34;type&#34;:&#34;Point&#34;,&#34;coordinates&#34;:[-82.333350,9.413433]}" id="NCID0ERKAI" xlink:type="simple">9.413433°N, 82.33335°W</named-content></named-content>; depth 1–3 m, among <italic><tp:taxon-name><tp:taxon-name-part taxon-name-part-type="genus" reg="Halimeda">Halimeda</tp:taxon-name-part></tp:taxon-name></italic>, red algae and coral rubble; 23 June 2023; K.N. White leg.; <named-content xmlns:xlink="http://www.w3.org/1999/xlink" content-type="dwc:institutional_code" xlink:title="Smithsonian Institution, U.S. National Museum of Natural History" xlink:href="http://grbio.org/institution/smithsonian-institution-national-museum-natural-history-0" xlink:type="simple">USNM</named-content> 1703540 • 1 ♂, 1 ♀ Bocas del Toro, Swan Cay; <named-content xmlns:xlink="http://www.w3.org/1999/xlink" content-type="dwc:verbatimCoordinates" xlink:type="simple"><named-content content-type="geo-json" specific-use="{&#34;type&#34;:&#34;Point&#34;,&#34;coordinates&#34;:[-82.300033,9.453600]}" id="NCID0EFLAI" xlink:type="simple">9.4536°N, 82.300033°W</named-content></named-content>; depth 2 m, among coral rubble; 24 June 2023; K.N. White leg.; <named-content xmlns:xlink="http://www.w3.org/1999/xlink" content-type="dwc:institutional_code" xlink:title="Smithsonian Institution, U.S. National Museum of Natural History" xlink:href="http://grbio.org/institution/smithsonian-institution-national-museum-natural-history-0" xlink:type="simple">USNM</named-content> 1703541.</p></tp:treatment-sec><tp:treatment-sec sec-type="diagnosis" id="SECID0EPLAI"><title>Diagnosis.</title><p>Male antennae without bottle-brush setae. Male gnathopod 2 propodus ovate, palm densely setose, setae shorter than propodus length; female gnathopod 2 smaller and less setose than in male. Female coxa 6 with lateral ridge at base of hook, anteroventral angle flattened or notched. Urosome segment 1 posterodorsal margin with single median process; urosome segment 2 posterior margin smooth, each side with single dorsolateral spine. Telson lobes apically subacute with long terminal spines.</p></tp:treatment-sec><tp:treatment-sec sec-type="distribution" id="SECID0EULAI"><title>Distribution.</title><p>U.S.A.: Gulf of Mexico, Florida Keys (<xref ref-type="bibr" rid="B34">Lazo-Wasem and Gable 1987</xref>; <xref ref-type="bibr" rid="B36">LeCroy 2000</xref>); Bermuda: Flatts Village (<xref ref-type="bibr" rid="B33">Kunkel 1910</xref>); Mexico: Terminos Lagoon, Bay of Campeche, Mexico (<xref ref-type="bibr" rid="B41">Ledoyer 1986</xref>); Panama: Bocas del Toro (present study).</p></tp:treatment-sec><tp:treatment-sec sec-type="ecology" id="SECID0EKMAI"><title>Ecology and remarks.</title><p>These amphipods are associated with algae and coral rubble at depths of 0–3 m. Panamanian specimens closely resemble previously described specimens. Females can be identified easily by the structure of coxa 6 and males have a heavily setose gnathopod 2 propodus. The dark pigmentation is also characteristic of this species. Panamanian specimens ranged from having dark pigment bands as described by <xref ref-type="bibr" rid="B33">Kunkel (1910)</xref> to being almost completely dark blue (more so than in Fig. <xref ref-type="fig" rid="F29">29E</xref>).</p><fig id="F19" position="float" orientation="portrait"><object-id xmlns:xlink="http://www.w3.org/1999/xlink" content-type="doi" xlink:type="simple">10.3897/zookeys.1195.116721.figure19</object-id><object-id xmlns:xlink="http://www.w3.org/1999/xlink" content-type="arpha" xlink:type="simple">540D9577-33D7-57EC-AE77-2F8BCA854A72</object-id><label>Figure 19.</label><caption><p><italic><tp:taxon-name><tp:taxon-name-part taxon-name-part-type="genus" reg="Melita">Melita</tp:taxon-name-part><tp:taxon-name-part taxon-name-part-type="species" reg="planaterga">planaterga</tp:taxon-name-part></tp:taxon-name></italic>, male, 5.1 mm, uropod 3, telson, gnathopod 2 medial, some setae removed from carpus, epimeron and urosome; female, 4.6 mm, coxa 6 lateral, coxa 6 medial hook. Scale bars: 0.5 mm.</p></caption><graphic xmlns:xlink="http://www.w3.org/1999/xlink" xlink:href="zookeys-1195-249_article-116721__-g019.jpg" position="float" orientation="portrait" xlink:type="simple" id="oo_1005001.jpg"><uri content-type="original_file" xlink:type="simple">https://binary.pensoft.net/fig/1005001</uri></graphic></fig></tp:treatment-sec><tp:treatment-sec><!--Section generated to contain objects referenced in tp:taxon-treatment.--><fig id="F29" position="float" orientation="portrait"><object-id xmlns:xlink="http://www.w3.org/1999/xlink" content-type="doi" xlink:type="simple">10.3897/zookeys.1195.116721.figure29</object-id><object-id xmlns:xlink="http://www.w3.org/1999/xlink" content-type="arpha" xlink:type="simple">047BD13A-1042-513F-AA78-1BCA38D72A17</object-id><label>Figure 29.</label><caption><p>Photographs of live specimens unless noted <bold>A</bold><italic><tp:taxon-name><tp:taxon-name-part taxon-name-part-type="genus" reg="Quadrimaera">Quadrimaera</tp:taxon-name-part><tp:taxon-name-part taxon-name-part-type="species" reg="sarae">sarae</tp:taxon-name-part></tp:taxon-name></italic><bold>B</bold><italic><tp:taxon-name><tp:taxon-name-part taxon-name-part-type="genus" reg="Quadrimaera">Quadrimaera</tp:taxon-name-part><tp:taxon-name-part taxon-name-part-type="species" reg="yemanjae">yemanjae</tp:taxon-name-part></tp:taxon-name></italic><bold>C</bold><italic><tp:taxon-name><tp:taxon-name-part taxon-name-part-type="genus" reg="Dulichiella">Dulichiella</tp:taxon-name-part><tp:taxon-name-part taxon-name-part-type="species" reg="anisochir">anisochir</tp:taxon-name-part></tp:taxon-name></italic> (ethanol preserved specimen) <bold>D</bold><italic><tp:taxon-name><tp:taxon-name-part taxon-name-part-type="genus" reg="Dulichiella">Dulichiella</tp:taxon-name-part><tp:taxon-name-part taxon-name-part-type="species" reg="lecroyae">lecroyae</tp:taxon-name-part></tp:taxon-name></italic><bold>E</bold><italic><tp:taxon-name><tp:taxon-name-part taxon-name-part-type="genus" reg="Melita">Melita</tp:taxon-name-part><tp:taxon-name-part taxon-name-part-type="species" reg="planaterga">planaterga</tp:taxon-name-part></tp:taxon-name></italic><bold>F</bold><italic><tp:taxon-name><tp:taxon-name-part taxon-name-part-type="genus" reg="Hornellia">Hornellia</tp:taxon-name-part><tp:taxon-name-part taxon-name-part-type="species" reg="tequestae">tequestae</tp:taxon-name-part></tp:taxon-name></italic>. Scale bars: 1.0 mm.</p></caption><graphic xmlns:xlink="http://www.w3.org/1999/xlink" xlink:href="zookeys-1195-249_article-116721__-g029.jpg" position="float" orientation="portrait" xlink:type="simple" id="oo_1005011.jpg"><uri content-type="original_file" xlink:type="simple">https://binary.pensoft.net/fig/1005011</uri></graphic></fig></tp:treatment-sec><ref-list><ref id="B36"><mixed-citation xmlns:xlink="http://www.w3.org/1999/xlink" xlink:type="simple"><person-group><name name-style="western"><surname>LeCroy</surname><given-names>SE</given-names></name></person-group> (<year>2000</year>) An Illustrated Identification Guide to The Nearshore Marine and Estuarine Gammaridean <tp:taxon-name><tp:taxon-name-part taxon-name-part-type="order">Amphipoda</tp:taxon-name-part></tp:taxon-name> of Florida Vol. 1: Families <tp:taxon-name><tp:taxon-name-part taxon-name-part-type="family">Gammaridae</tp:taxon-name-part></tp:taxon-name>, <tp:taxon-name><tp:taxon-name-part taxon-name-part-type="family">Hadziidae</tp:taxon-name-part></tp:taxon-name>, <tp:taxon-name><tp:taxon-name-part taxon-name-part-type="family">Isaeidae</tp:taxon-name-part></tp:taxon-name>, <tp:taxon-name><tp:taxon-name-part taxon-name-part-type="family">Melitidae</tp:taxon-name-part></tp:taxon-name> and <tp:taxon-name><tp:taxon-name-part taxon-name-part-type="family">Oedicerotidae</tp:taxon-name-part></tp:taxon-name>. Florida Department of Environmental Protection Annual Report Contract No. WM724 1: 1–195.</mixed-citation></ref><ref id="B34"><mixed-citation xmlns:xlink="http://www.w3.org/1999/xlink" xlink:type="simple"><person-group><name name-style="western"><surname>Lazo-Wasem</surname><given-names>EA</given-names></name><name name-style="western"><surname>Gable</surname><given-names>MF</given-names></name></person-group> (<year>1987</year>) <article-title>A review of recently discovered type specimens of Bermuda <tp:taxon-name><tp:taxon-name-part taxon-name-part-type="order">Amphipoda</tp:taxon-name-part></tp:taxon-name> (<tp:taxon-name><tp:taxon-name-part taxon-name-part-type="subphylum">Crustacea</tp:taxon-name-part></tp:taxon-name>: <tp:taxon-name><tp:taxon-name-part taxon-name-part-type="superorder">Peracarida</tp:taxon-name-part></tp:taxon-name>) described by B.W. Kunkel (1882–1969).</article-title><source>Proceedings of the Biological Society of Washington</source><volume>100</volume>(<issue>2</issue>): <fpage>321</fpage>–<lpage>336</lpage>.</mixed-citation></ref><ref id="B33"><mixed-citation xmlns:xlink="http://www.w3.org/1999/xlink" xlink:type="simple"><person-group><name name-style="western"><surname>Kunkel</surname><given-names>BW</given-names></name></person-group> (<year>1910</year>) <article-title>The <tp:taxon-name><tp:taxon-name-part taxon-name-part-type="order">Amphipoda</tp:taxon-name-part></tp:taxon-name> of Bermuda.</article-title><source>Transactions of the Connecticut Academy of Arts and Sciences</source><volume>16</volume>: <fpage>1</fpage>–<lpage>116</lpage>.</mixed-citation></ref><ref id="B41"><mixed-citation xmlns:xlink="http://www.w3.org/1999/xlink" xlink:type="simple"><person-group><name name-style="western"><surname>Ledoyer</surname><given-names>M</given-names></name></person-group> (<year>1986</year>) <article-title>Faune mobile des herbiers de phanérogames marines (<italic><tp:taxon-name><tp:taxon-name-part taxon-name-part-type="genus">Halodule</tp:taxon-name-part></tp:taxon-name></italic> et <italic><tp:taxon-name><tp:taxon-name-part taxon-name-part-type="genus">Thalassia</tp:taxon-name-part></tp:taxon-name></italic>) de la Laguna de Términos (Mexique, Campeche). II. Les Gammariens (<tp:taxon-name><tp:taxon-name-part taxon-name-part-type="subphylum">Crustacea</tp:taxon-name-part></tp:taxon-name>). Anales del Instituto de Ciencias del Mar y Limnologia.</article-title><source>Universidad Nacional Autónoma de México</source><volume>13</volume>: <fpage>171</fpage>–<lpage>200</lpage>.</mixed-citation></ref></ref-list></tp:taxon-treatment>
