# Supplementary material for: ﻿Caribbean Amphipoda (Crustacea) of Panama. Part II: parvorder Hadziidira
Source: Zookeys. 2024 Mar 18;1195:249–96. doi: 10.3897/zookeys.1195.116721 (PMC10964020; doi:10.3897/zookeys.1195.116721)
Supplement: XML Treatment for Hornellia tequestae [file zookeys.1195.116721-treatment28.xml]

<!DOCTYPE tp:taxon-treatment
  PUBLIC "-//TaxonX//DTD Taxonomic Treatment Publishing DTD v0 20100105//EN" "tax-treatment-NSO.dtd">
<tp:taxon-treatment xmlns:tp="http://www.plazi.org/taxpub"><tp:treatment-meta><kwd-group><label>Taxon classification</label><kwd>
                  <named-content content-type="kingdom">Animalia</named-content>
                </kwd><kwd>
                  <named-content content-type="order">Amphipoda</named-content>
                </kwd><kwd>
                  <named-content content-type="family">Hornelliidae</named-content>
                </kwd></kwd-group><mixed-citation publication-type="journal"><person-group><name><surname>White</surname><given-names>Kristine N.</given-names></name><name><surname>Sir</surname><given-names>Sally J.</given-names></name></person-group><article-title>﻿Caribbean <tp:taxon-name><tp:taxon-name-part taxon-name-part-type="order">Amphipoda</tp:taxon-name-part></tp:taxon-name> (<tp:taxon-name><tp:taxon-name-part taxon-name-part-type="subphylum">Crustacea</tp:taxon-name-part></tp:taxon-name>) of Panama. Part II: parvorder <tp:taxon-name><tp:taxon-name-part taxon-name-part-type="parvorder">Hadziidira</tp:taxon-name-part></tp:taxon-name></article-title><source>Zookeys</source><day>18</day><month>03</month><year>2024</year><volume>1195</volume><fpage>249</fpage><lpage>296</lpage><pub-id pub-id-type="doi">10.3897/zookeys.1195.116721</pub-id></mixed-citation></tp:treatment-meta><tp:nomenclature><label>﻿</label><tp:taxon-name>
                <object-id xmlns:xlink="http://www.w3.org/1999/xlink" content-type="arpha" xlink:type="simple">8E2B67B1-EC8E-5AA7-8EF8-7BE55BBA6D59</object-id>
                <tp:taxon-name-part taxon-name-part-type="genus" reg="Hornellia">Hornellia</tp:taxon-name-part>
                <tp:taxon-name-part taxon-name-part-type="species" reg="tequestae">tequestae</tp:taxon-name-part>
              </tp:taxon-name><tp:taxon-authority>Thomas &amp; J.L. Barnard, 1986</tp:taxon-authority><xref ref-type="fig" rid="F20">Figs 20</xref><xref ref-type="fig" rid="F29">, 29F</xref><tp:nomenclature-citation-list><tp:nomenclature-citation><tp:taxon-name><tp:taxon-name-part taxon-name-part-type="genus" reg="Hornellia">Hornellia</tp:taxon-name-part> (<tp:taxon-name-part taxon-name-part-type="subgenus" reg="Metaceradocus">Metaceradocus</tp:taxon-name-part>) <tp:taxon-name-part taxon-name-part-type="species" reg="tequestae">tequestae</tp:taxon-name-part></tp:taxon-name><comment>Thomas &amp; J.L. Barnard, 1986a: 478–483, figs 1–3; <xref ref-type="bibr" rid="B37">LeCroy 2007</xref>: 591.</comment></tp:nomenclature-citation></tp:nomenclature-citation-list></tp:nomenclature><tp:treatment-sec sec-type="material" id="SECID0EDRAI"><title>Material examined.</title><p>Panama • 2–3 mm 1 ♂; Bocas del Toro, Crawl Cay; <named-content xmlns:xlink="http://www.w3.org/1999/xlink" content-type="dwc:verbatimCoordinates" xlink:type="simple"><named-content content-type="geo-json" specific-use="{&#34;type&#34;:&#34;Point&#34;,&#34;coordinates&#34;:[-82.143833,9.237675]}" id="NCID0EMRAI" xlink:type="simple">9.237675°N, 82.143833°W</named-content></named-content>; depth 2–3 m, among <italic><tp:taxon-name><tp:taxon-name-part taxon-name-part-type="genus" reg="Halimeda">Halimeda</tp:taxon-name-part></tp:taxon-name></italic>; 11 Aug 2021; K.N. White leg.; <named-content xmlns:xlink="http://www.w3.org/1999/xlink" content-type="dwc:institutional_code" xlink:title="Smithsonian Institution, U.S. National Museum of Natural History" xlink:href="http://grbio.org/institution/smithsonian-institution-national-museum-natural-history-0" xlink:type="simple">USNM</named-content> 1703542 • 1 ♂, 2 ♀, Bocas del Toro, Hospital Point; <named-content xmlns:xlink="http://www.w3.org/1999/xlink" content-type="dwc:verbatimCoordinates" xlink:type="simple"><named-content content-type="geo-json" specific-use="{&#34;type&#34;:&#34;Point&#34;,&#34;coordinates&#34;:[-82.214817,9.331967]}" id="NCID0EASAI" xlink:type="simple">9.331967°N, 82.214817°W</named-content></named-content>; depth 1–3 m, coral rubble; 22 June 2023; K.N. White leg.; <named-content xmlns:xlink="http://www.w3.org/1999/xlink" content-type="dwc:institutional_code" xlink:title="Smithsonian Institution, U.S. National Museum of Natural History" xlink:href="http://grbio.org/institution/smithsonian-institution-national-museum-natural-history-0" xlink:type="simple">USNM</named-content> 1703543 • 2 ♂, 2 ♀; Bocas del Toro, Crawl Cay; <named-content xmlns:xlink="http://www.w3.org/1999/xlink" content-type="dwc:verbatimCoordinates" xlink:type="simple"><named-content content-type="geo-json" specific-use="{&#34;type&#34;:&#34;Point&#34;,&#34;coordinates&#34;:[-82.136867,9.245967]}" id="NCID0ENSAI" xlink:type="simple">9.245967°N, 82.136867°W</named-content></named-content>; depth 1–4 m, coral rubble; 25 June 2023; K.N. White leg.; <named-content xmlns:xlink="http://www.w3.org/1999/xlink" content-type="dwc:institutional_code" xlink:title="Smithsonian Institution, U.S. National Museum of Natural History" xlink:href="http://grbio.org/institution/smithsonian-institution-national-museum-natural-history-0" xlink:type="simple">USNM</named-content> 1703544 • 2 ♂, 4 ♀; Bocas del Toro, Crawl Cay; <named-content xmlns:xlink="http://www.w3.org/1999/xlink" content-type="dwc:verbatimCoordinates" xlink:type="simple"><named-content content-type="geo-json" specific-use="{&#34;type&#34;:&#34;Point&#34;,&#34;coordinates&#34;:[-82.131767,9.250217]}" id="NCID0E1SAI" xlink:type="simple">9.250217°N, 82.131767°W</named-content></named-content>; depth 5–13 m, coral rubble; 29 June 2023; K.N. White leg.; <named-content xmlns:xlink="http://www.w3.org/1999/xlink" content-type="dwc:institutional_code" xlink:title="Smithsonian Institution, U.S. National Museum of Natural History" xlink:href="http://grbio.org/institution/smithsonian-institution-national-museum-natural-history-0" xlink:type="simple">USNM</named-content> 1703545.</p></tp:treatment-sec><tp:treatment-sec sec-type="diagnosis" id="SECID0EETAI"><title>Diagnosis.</title><p>Antenna 1 accessory flagellum 4-articulate. Gnathopod 1 carpus posterior margin densely setose. Gnathopod 2 not sexually dimorphic, propodus elongate, palm oblique, smooth. Pereopods 5–7 bases posterior margins strongly serrate; pereopod 7 basis without posterodistal lobe. Epimera 1–3 posterior margins smooth, each with well-developed posteroventral tooth. Telson 1.4 × longer than broad, nearly cleft to base, lobes apically acute with two setae.</p></tp:treatment-sec><tp:treatment-sec sec-type="distribution" id="SECID0EJTAI"><title>Distribution.</title><p>U.S.A.: Southeastern Gulf of Mexico (<xref ref-type="bibr" rid="B37">LeCroy 2007</xref>), Florida Keys (<xref ref-type="bibr" rid="B74">Thomas and Barnard 1986a</xref>); Panama: Bocas del Toro (present study).</p></tp:treatment-sec><tp:treatment-sec sec-type="ecology" id="SECID0EXTAI"><title>Ecology and remarks.</title><p>These amphipods are associated with algae and coral rubble at depths of 0–45 m. Panamanian specimens closely resemble previously described specimens and are readily identified by the distinctly serrate posterodorsal margins of the pleosome and urosome, large posteroventral tooth on each epimeron, and the shape of the telson.</p><fig id="F20" position="float" orientation="portrait"><object-id xmlns:xlink="http://www.w3.org/1999/xlink" content-type="doi" xlink:type="simple">10.3897/zookeys.1195.116721.figure20</object-id><object-id xmlns:xlink="http://www.w3.org/1999/xlink" content-type="arpha" xlink:type="simple">824FC7CF-D855-5CA5-9BB2-7C887021D423</object-id><label>Figure 20.</label><caption><p><italic><tp:taxon-name><tp:taxon-name-part taxon-name-part-type="genus" reg="Hornellia">Hornellia</tp:taxon-name-part><tp:taxon-name-part taxon-name-part-type="species" reg="tequestae">tequestae</tp:taxon-name-part></tp:taxon-name></italic>, male, 1.8 mm, epimeron and urosome; female, 2.2 mm, telson, gnathopods 1 and 2 medial. Scale bars: 0.5 mm.</p></caption><graphic xmlns:xlink="http://www.w3.org/1999/xlink" xlink:href="zookeys-1195-249_article-116721__-g020.jpg" position="float" orientation="portrait" xlink:type="simple" id="oo_1005002.jpg"><uri content-type="original_file" xlink:type="simple">https://binary.pensoft.net/fig/1005002</uri></graphic></fig></tp:treatment-sec><tp:treatment-sec><!--Section generated to contain objects referenced in tp:taxon-treatment.--><fig id="F29" position="float" orientation="portrait"><object-id xmlns:xlink="http://www.w3.org/1999/xlink" content-type="doi" xlink:type="simple">10.3897/zookeys.1195.116721.figure29</object-id><object-id xmlns:xlink="http://www.w3.org/1999/xlink" content-type="arpha" xlink:type="simple">047BD13A-1042-513F-AA78-1BCA38D72A17</object-id><label>Figure 29.</label><caption><p>Photographs of live specimens unless noted <bold>A</bold><italic><tp:taxon-name><tp:taxon-name-part taxon-name-part-type="genus" reg="Quadrimaera">Quadrimaera</tp:taxon-name-part><tp:taxon-name-part taxon-name-part-type="species" reg="sarae">sarae</tp:taxon-name-part></tp:taxon-name></italic><bold>B</bold><italic><tp:taxon-name><tp:taxon-name-part taxon-name-part-type="genus" reg="Quadrimaera">Quadrimaera</tp:taxon-name-part><tp:taxon-name-part taxon-name-part-type="species" reg="yemanjae">yemanjae</tp:taxon-name-part></tp:taxon-name></italic><bold>C</bold><italic><tp:taxon-name><tp:taxon-name-part taxon-name-part-type="genus" reg="Dulichiella">Dulichiella</tp:taxon-name-part><tp:taxon-name-part taxon-name-part-type="species" reg="anisochir">anisochir</tp:taxon-name-part></tp:taxon-name></italic> (ethanol preserved specimen) <bold>D</bold><italic><tp:taxon-name><tp:taxon-name-part taxon-name-part-type="genus" reg="Dulichiella">Dulichiella</tp:taxon-name-part><tp:taxon-name-part taxon-name-part-type="species" reg="lecroyae">lecroyae</tp:taxon-name-part></tp:taxon-name></italic><bold>E</bold><italic><tp:taxon-name><tp:taxon-name-part taxon-name-part-type="genus" reg="Melita">Melita</tp:taxon-name-part><tp:taxon-name-part taxon-name-part-type="species" reg="planaterga">planaterga</tp:taxon-name-part></tp:taxon-name></italic><bold>F</bold><italic><tp:taxon-name><tp:taxon-name-part taxon-name-part-type="genus" reg="Hornellia">Hornellia</tp:taxon-name-part><tp:taxon-name-part taxon-name-part-type="species" reg="tequestae">tequestae</tp:taxon-name-part></tp:taxon-name></italic>. Scale bars: 1.0 mm.</p></caption><graphic xmlns:xlink="http://www.w3.org/1999/xlink" xlink:href="zookeys-1195-249_article-116721__-g029.jpg" position="float" orientation="portrait" xlink:type="simple" id="oo_1005011.jpg"><uri content-type="original_file" xlink:type="simple">https://binary.pensoft.net/fig/1005011</uri></graphic></fig></tp:treatment-sec><ref-list><ref id="B37"><mixed-citation xmlns:xlink="http://www.w3.org/1999/xlink" xlink:type="simple"><person-group><name name-style="western"><surname>LeCroy</surname><given-names>SE</given-names></name></person-group> (<year>2007</year>) An Illustrated Identification Guide to The Nearshore Marine and Estuarine Gammaridean <tp:taxon-name><tp:taxon-name-part taxon-name-part-type="order">Amphipoda</tp:taxon-name-part></tp:taxon-name> of Florida Volume 4: Families <tp:taxon-name><tp:taxon-name-part taxon-name-part-type="family">Anamixidae</tp:taxon-name-part></tp:taxon-name>, <tp:taxon-name><tp:taxon-name-part taxon-name-part-type="family">Eusiridae</tp:taxon-name-part></tp:taxon-name>, <tp:taxon-name><tp:taxon-name-part taxon-name-part-type="family">Hyalellidae</tp:taxon-name-part></tp:taxon-name>, <tp:taxon-name><tp:taxon-name-part taxon-name-part-type="family">Hyalidae</tp:taxon-name-part></tp:taxon-name>, <tp:taxon-name><tp:taxon-name-part taxon-name-part-type="family">Iphimediidae</tp:taxon-name-part></tp:taxon-name>, <tp:taxon-name><tp:taxon-name-part taxon-name-part-type="family">Ischyroceridae</tp:taxon-name-part></tp:taxon-name>, <tp:taxon-name><tp:taxon-name-part taxon-name-part-type="family">Lysianassidae</tp:taxon-name-part></tp:taxon-name>, <tp:taxon-name><tp:taxon-name-part taxon-name-part-type="family">Megaluropidae</tp:taxon-name-part></tp:taxon-name>, and <tp:taxon-name><tp:taxon-name-part taxon-name-part-type="family">Melphidippidae</tp:taxon-name-part></tp:taxon-name>. Florida Department of Environmental Protection Annual Report Contract No. WM724 1: 1–195.</mixed-citation></ref><ref id="B74"><mixed-citation xmlns:xlink="http://www.w3.org/1999/xlink" xlink:type="simple"><person-group><name name-style="western"><surname>Thomas</surname><given-names>JD</given-names></name><name name-style="western"><surname>Barnard</surname><given-names>JL</given-names></name></person-group> (<year>1986a</year>) <article-title>Two species of <tp:taxon-name><tp:taxon-name-part taxon-name-part-type="genus">Hornellia</tp:taxon-name-part> (<tp:taxon-name-part taxon-name-part-type="infraspecific-rank">Subgenus</tp:taxon-name-part> <tp:taxon-name-part taxon-name-part-type="subgenus">Metaceradocus</tp:taxon-name-part>)</tp:taxon-name> from the Florida Keys and Belize (<tp:taxon-name><tp:taxon-name-part taxon-name-part-type="order">Amphipoda</tp:taxon-name-part></tp:taxon-name>, <tp:taxon-name><tp:taxon-name-part taxon-name-part-type="family">Melphidippoidea</tp:taxon-name-part></tp:taxon-name>).</article-title><source>Bulletin of Marine Science</source><volume>38</volume>(<issue>3</issue>): <fpage>477</fpage>–<lpage>487</lpage>.</mixed-citation></ref></ref-list></tp:taxon-treatment>
