# Supplementary material for: ﻿Caribbean Amphipoda (Crustacea) of Panama. Part II: parvorder Hadziidira
Source: Zookeys. 2024 Mar 18;1195:249–96. doi: 10.3897/zookeys.1195.116721 (PMC10964020; doi:10.3897/zookeys.1195.116721)
Supplement: XML Treatment for Gibberosus devaneyi [file zookeys.1195.116721-treatment30.xml]

<!DOCTYPE tp:taxon-treatment
  PUBLIC "-//TaxonX//DTD Taxonomic Treatment Publishing DTD v0 20100105//EN" "tax-treatment-NSO.dtd">
<tp:taxon-treatment xmlns:tp="http://www.plazi.org/taxpub"><tp:treatment-meta><kwd-group><label>Taxon classification</label><kwd>
                  <named-content content-type="kingdom">Animalia</named-content>
                </kwd><kwd>
                  <named-content content-type="order">Amphipoda</named-content>
                </kwd><kwd>
                  <named-content content-type="family">Megaluropidae</named-content>
                </kwd></kwd-group><mixed-citation publication-type="journal"><person-group><name><surname>White</surname><given-names>Kristine N.</given-names></name><name><surname>Sir</surname><given-names>Sally J.</given-names></name></person-group><article-title>﻿Caribbean <tp:taxon-name><tp:taxon-name-part taxon-name-part-type="order">Amphipoda</tp:taxon-name-part></tp:taxon-name> (<tp:taxon-name><tp:taxon-name-part taxon-name-part-type="subphylum">Crustacea</tp:taxon-name-part></tp:taxon-name>) of Panama. Part II: parvorder <tp:taxon-name><tp:taxon-name-part taxon-name-part-type="parvorder">Hadziidira</tp:taxon-name-part></tp:taxon-name></article-title><source>Zookeys</source><day>18</day><month>03</month><year>2024</year><volume>1195</volume><fpage>249</fpage><lpage>296</lpage><pub-id pub-id-type="doi">10.3897/zookeys.1195.116721</pub-id></mixed-citation></tp:treatment-meta><tp:nomenclature><label>﻿</label><tp:taxon-name>
                <object-id xmlns:xlink="http://www.w3.org/1999/xlink" content-type="arpha" xlink:type="simple">F3F1D40A-19A9-5AA4-8571-0B71346179BE</object-id>
                <tp:taxon-name-part taxon-name-part-type="genus" reg="Gibberosus">Gibberosus</tp:taxon-name-part>
                <tp:taxon-name-part taxon-name-part-type="species" reg="devaneyi">devaneyi</tp:taxon-name-part>
              </tp:taxon-name><tp:taxon-authority>Thomas &amp; J.L. Barnard, 1986</tp:taxon-authority><xref ref-type="fig" rid="F21">Figs 21</xref><xref ref-type="fig" rid="F30">, 30A</xref><tp:nomenclature-citation-list><tp:nomenclature-citation><tp:taxon-name>
                    <tp:taxon-name-part taxon-name-part-type="genus" reg="Gibberosus">Gibberosus</tp:taxon-name-part>
                    <tp:taxon-name-part taxon-name-part-type="species" reg="devaneyi">devaneyi</tp:taxon-name-part>
                  </tp:taxon-name><comment>Thomas &amp; J.L. Barnard, 1986b: 469–475, figs 11, 13–15.</comment></tp:nomenclature-citation></tp:nomenclature-citation-list></tp:nomenclature><tp:treatment-sec sec-type="material" id="SECID0E4XAI"><title>Material examined.</title><p>Panama • 2–3 mm • 6 ♂, 56 ♀; Bocas del Toro, Cayo Solarte;; <named-content xmlns:xlink="http://www.w3.org/1999/xlink" content-type="dwc:verbatimCoordinates" xlink:type="simple"><named-content content-type="geo-json" specific-use="{&#34;type&#34;:&#34;Point&#34;,&#34;coordinates&#34;:[-82.218883,9.333600]}" id="NCID0EGYAI" xlink:type="simple">9.3336°N, 82.218883°W</named-content></named-content>; depth 0.1–1 m, in sand; 7 Aug 2005; S.E. LeCroy leg.; <named-content xmlns:xlink="http://www.w3.org/1999/xlink" content-type="dwc:institutional_code" xlink:title="Gulf Coast Research Laboratory Museum" xlink:href="http://grbio.org/institution/gulf-coast-research-laboratory-0" xlink:type="simple">GCRL</named-content> 6653 • 1 ♂; Bocas del Toro, Drago; <named-content xmlns:xlink="http://www.w3.org/1999/xlink" content-type="dwc:verbatimCoordinates" xlink:type="simple"><named-content content-type="geo-json" specific-use="{&#34;type&#34;:&#34;Point&#34;,&#34;coordinates&#34;:[-82.333350,9.413433]}" id="NCID0ETYAI" xlink:type="simple">9.413433°N, 82.33335°W</named-content></named-content>; depth 1–3 m, among <italic><tp:taxon-name><tp:taxon-name-part taxon-name-part-type="genus" reg="Halimeda">Halimeda</tp:taxon-name-part></tp:taxon-name></italic>, red algae and coral rubble; 23 June 2023; K.N. White leg.; <named-content xmlns:xlink="http://www.w3.org/1999/xlink" content-type="dwc:institutional_code" xlink:title="Smithsonian Institution, U.S. National Museum of Natural History" xlink:href="http://grbio.org/institution/smithsonian-institution-national-museum-natural-history-0" xlink:type="simple">USNM</named-content> 1703546 • 1 ♂, 5 ♀; Bocas del Toro, Crawl Cay; <named-content xmlns:xlink="http://www.w3.org/1999/xlink" content-type="dwc:verbatimCoordinates" xlink:type="simple"><named-content content-type="geo-json" specific-use="{&#34;type&#34;:&#34;Point&#34;,&#34;coordinates&#34;:[-82.131767,9.250217]}" id="NCID0EHZAI" xlink:type="simple">9.250217°N, 82.131767°W</named-content></named-content>; depth 5–13 m, coral rubble; 29 June 2023; K.N. White leg.; <named-content xmlns:xlink="http://www.w3.org/1999/xlink" content-type="dwc:institutional_code" xlink:title="Smithsonian Institution, U.S. National Museum of Natural History" xlink:href="http://grbio.org/institution/smithsonian-institution-national-museum-natural-history-0" xlink:type="simple">USNM</named-content> 1703547.</p></tp:treatment-sec><tp:treatment-sec sec-type="diagnosis" id="SECID0ERZAI"><title>Diagnosis.</title><p>Head ocular lobe with subacute cusp. Pleosome segment 3 and urosome segment 2 with dorsal serrations, other segments smooth, lacking dorsal spines. Epimeron 3 smooth. Uropod 3 rami continually lined with spines. Telson lobes with several dorsal and two apical spines.</p></tp:treatment-sec><tp:treatment-sec sec-type="distribution" id="SECID0EWZAI"><title>Distribution.</title><p>U.S.A.: La Jolla, California; Peru: Chincha Island (<xref ref-type="bibr" rid="B75">Thomas and Barnard 1986b</xref>); Panama: Bocas del Toro (present study).</p></tp:treatment-sec><tp:treatment-sec sec-type="ecology" id="SECID0EA1AI"><title>Ecology and remarks.</title><p>These amphipods are found in sand at depths of 0–18 m. Panamanian specimens closely resemble specimens described from the eastern Pacific with slight variation in the following characters: subacute anterior head margin (acute in Pacific material) and slightly more serrate posterodorsal margin on pleon segment 3. All other characters match well, specifically the smooth posterior margin of epimeron 3 and the continually spinose margins of uropod 3 rami.</p><fig id="F21" position="float" orientation="portrait"><object-id xmlns:xlink="http://www.w3.org/1999/xlink" content-type="doi" xlink:type="simple">10.3897/zookeys.1195.116721.figure21</object-id><object-id xmlns:xlink="http://www.w3.org/1999/xlink" content-type="arpha" xlink:type="simple">9D5C0BE3-EC83-52BD-960F-2F9C861A3A0C</object-id><label>Figure 21.</label><caption><p><italic><tp:taxon-name><tp:taxon-name-part taxon-name-part-type="genus" reg="Gibberosus">Gibberosus</tp:taxon-name-part><tp:taxon-name-part taxon-name-part-type="species" reg="devaneyi">devaneyi</tp:taxon-name-part></tp:taxon-name></italic>, female, 3.7 mm, pereopod 7, telson, epimeron and urosome, head, uropod 1; male, 3.0 mm, gnathopod 2, setae removed, uropod 3. Scale bars: 0.5 mm.</p></caption><graphic xmlns:xlink="http://www.w3.org/1999/xlink" xlink:href="zookeys-1195-249_article-116721__-g021.jpg" position="float" orientation="portrait" xlink:type="simple" id="oo_1005003.jpg"><uri content-type="original_file" xlink:type="simple">https://binary.pensoft.net/fig/1005003</uri></graphic></fig></tp:treatment-sec><tp:treatment-sec><!--Section generated to contain objects referenced in tp:taxon-treatment.--><fig id="F30" position="float" orientation="portrait"><object-id xmlns:xlink="http://www.w3.org/1999/xlink" content-type="doi" xlink:type="simple">10.3897/zookeys.1195.116721.figure30</object-id><object-id xmlns:xlink="http://www.w3.org/1999/xlink" content-type="arpha" xlink:type="simple">B18A7D1E-C278-5E7F-B488-5D72502093E6</object-id><label>Figure 30.</label><caption><p>Photographs of live specimens unless noted <bold>A</bold><italic><tp:taxon-name><tp:taxon-name-part taxon-name-part-type="genus" reg="Gibberosus">Gibberosus</tp:taxon-name-part><tp:taxon-name-part taxon-name-part-type="species" reg="devaneyi">devaneyi</tp:taxon-name-part></tp:taxon-name></italic><bold>B</bold><italic><tp:taxon-name><tp:taxon-name-part taxon-name-part-type="genus" reg="Gibberosus">Gibberosus</tp:taxon-name-part><tp:taxon-name-part taxon-name-part-type="species" reg="myersi">myersi</tp:taxon-name-part></tp:taxon-name></italic><bold>C</bold><italic><tp:taxon-name><tp:taxon-name-part taxon-name-part-type="genus" reg="Resupinus">Resupinus</tp:taxon-name-part><tp:taxon-name-part taxon-name-part-type="species" reg="spinicaudatus">spinicaudatus</tp:taxon-name-part></tp:taxon-name></italic> (ethanol preserved specimen) <bold>D</bold><italic><tp:taxon-name><tp:taxon-name-part taxon-name-part-type="genus" reg="Eusiroides">Eusiroides</tp:taxon-name-part><tp:taxon-name-part taxon-name-part-type="species" reg="yucatanensis">yucatanensis</tp:taxon-name-part></tp:taxon-name></italic><bold>E</bold><italic><tp:taxon-name><tp:taxon-name-part taxon-name-part-type="genus" reg="Nasageneia">Nasageneia</tp:taxon-name-part><tp:taxon-name-part taxon-name-part-type="species" reg="bacescui">bacescui</tp:taxon-name-part></tp:taxon-name></italic><bold>F</bold><italic><tp:taxon-name><tp:taxon-name-part taxon-name-part-type="genus" reg="Tethygeneia">Tethygeneia</tp:taxon-name-part><tp:taxon-name-part taxon-name-part-type="species" reg="longleyi">longleyi</tp:taxon-name-part></tp:taxon-name></italic>. Scale bars: 1.0 mm.</p></caption><graphic xmlns:xlink="http://www.w3.org/1999/xlink" xlink:href="zookeys-1195-249_article-116721__-g030.jpg" position="float" orientation="portrait" xlink:type="simple" id="oo_1005012.jpg"><uri content-type="original_file" xlink:type="simple">https://binary.pensoft.net/fig/1005012</uri></graphic></fig></tp:treatment-sec><ref-list><ref id="B75"><mixed-citation xmlns:xlink="http://www.w3.org/1999/xlink" xlink:type="simple"><person-group><name name-style="western"><surname>Thomas</surname><given-names>JD</given-names></name><name name-style="western"><surname>Barnard</surname><given-names>JL</given-names></name></person-group> (<year>1986b</year>) <article-title>New genera and species of the <italic><tp:taxon-name><tp:taxon-name-part taxon-name-part-type="genus">Megaluropus</tp:taxon-name-part></tp:taxon-name></italic> group (<tp:taxon-name><tp:taxon-name-part taxon-name-part-type="order">Amphipoda</tp:taxon-name-part></tp:taxon-name>, <tp:taxon-name><tp:taxon-name-part taxon-name-part-type="family">Megaluropidae</tp:taxon-name-part></tp:taxon-name>).</article-title><source>Bulletin of Marine Science</source><volume>38</volume>(<issue>3</issue>): <fpage>442</fpage>–<lpage>476</lpage>.</mixed-citation></ref></ref-list></tp:taxon-treatment>
