# Supplementary material for: ﻿Caribbean Amphipoda (Crustacea) of Panama. Part II: parvorder Hadziidira
Source: Zookeys. 2024 Mar 18;1195:249–96. doi: 10.3897/zookeys.1195.116721 (PMC10964020; doi:10.3897/zookeys.1195.116721)
Supplement: XML Treatment for Gibberosus myersi [file zookeys.1195.116721-treatment31.xml]

<!DOCTYPE tp:taxon-treatment
  PUBLIC "-//TaxonX//DTD Taxonomic Treatment Publishing DTD v0 20100105//EN" "tax-treatment-NSO.dtd">
<tp:taxon-treatment xmlns:tp="http://www.plazi.org/taxpub"><tp:treatment-meta><kwd-group><label>Taxon classification</label><kwd>
                  <named-content content-type="kingdom">Animalia</named-content>
                </kwd><kwd>
                  <named-content content-type="order">Amphipoda</named-content>
                </kwd><kwd>
                  <named-content content-type="family">Megaluropidae</named-content>
                </kwd></kwd-group><mixed-citation publication-type="journal"><person-group><name><surname>White</surname><given-names>Kristine N.</given-names></name><name><surname>Sir</surname><given-names>Sally J.</given-names></name></person-group><article-title>﻿Caribbean <tp:taxon-name><tp:taxon-name-part taxon-name-part-type="order">Amphipoda</tp:taxon-name-part></tp:taxon-name> (<tp:taxon-name><tp:taxon-name-part taxon-name-part-type="subphylum">Crustacea</tp:taxon-name-part></tp:taxon-name>) of Panama. Part II: parvorder <tp:taxon-name><tp:taxon-name-part taxon-name-part-type="parvorder">Hadziidira</tp:taxon-name-part></tp:taxon-name></article-title><source>Zookeys</source><day>18</day><month>03</month><year>2024</year><volume>1195</volume><fpage>249</fpage><lpage>296</lpage><pub-id pub-id-type="doi">10.3897/zookeys.1195.116721</pub-id></mixed-citation></tp:treatment-meta><tp:nomenclature><label>﻿</label><tp:taxon-name>
                <object-id xmlns:xlink="http://www.w3.org/1999/xlink" content-type="arpha" xlink:type="simple">29F98E1B-F237-5C7A-AC2B-D7EC774B5C25</object-id>
                <tp:taxon-name-part taxon-name-part-type="genus" reg="Gibberosus">Gibberosus</tp:taxon-name-part>
                <tp:taxon-name-part taxon-name-part-type="species" reg="myersi">myersi</tp:taxon-name-part>
              </tp:taxon-name><tp:taxon-authority>(McKinney, 1980)</tp:taxon-authority><xref ref-type="fig" rid="F22">Figs 22</xref><xref ref-type="fig" rid="F30">, 30B</xref><tp:nomenclature-citation-list><tp:nomenclature-citation><tp:taxon-name>
                    <tp:taxon-name-part taxon-name-part-type="genus" reg="Megaluropus">Megaluropus</tp:taxon-name-part>
                    <tp:taxon-name-part taxon-name-part-type="species" reg="longimerus">longimerus</tp:taxon-name-part>
                  </tp:taxon-name><comment>: <xref ref-type="bibr" rid="B3">Barnard 1962</xref>: 103, figs 17o–q (non <tp:taxon-name><tp:taxon-name-part taxon-name-part-type="genus" reg="Megaluropus">Megaluropus</tp:taxon-name-part><tp:taxon-name-part taxon-name-part-type="species" reg="longimerus">longimerus</tp:taxon-name-part></tp:taxon-name> Schellenberg, 1925).</comment></tp:nomenclature-citation><tp:nomenclature-citation><tp:taxon-name>
                    <tp:taxon-name-part taxon-name-part-type="genus" reg="Megaluropus">Megaluropus</tp:taxon-name-part>
                  </tp:taxon-name><comment>sp.: <xref ref-type="bibr" rid="B17">Camp et al. 1977</xref>: 17–18.</comment></tp:nomenclature-citation><tp:nomenclature-citation><tp:taxon-name>
                    <tp:taxon-name-part taxon-name-part-type="genus" reg="Megaluropus">Megaluropus</tp:taxon-name-part>
                    <tp:taxon-name-part taxon-name-part-type="species" reg="myersi">myersi</tp:taxon-name-part>
                  </tp:taxon-name><comment>McKinney, 1980: 93–98, figs 5–7.</comment></tp:nomenclature-citation><tp:nomenclature-citation><tp:taxon-name>
                    <tp:taxon-name-part taxon-name-part-type="genus" reg="Gibberosus">Gibberosus</tp:taxon-name-part>
                    <tp:taxon-name-part taxon-name-part-type="species" reg="myersi">myersi</tp:taxon-name-part>
                  </tp:taxon-name><comment>: <xref ref-type="bibr" rid="B75">Thomas and Barnard 1986b</xref>: 464–469, figs 6, 12; <xref ref-type="bibr" rid="B37">LeCroy 2007</xref>: 590.</comment></tp:nomenclature-citation><tp:nomenclature-citation><tp:taxon-name>
                    <tp:taxon-name-part taxon-name-part-type="genus" reg="Gibberosus">Gibberosus</tp:taxon-name-part>
                  </tp:taxon-name><comment>sp. A: <xref ref-type="bibr" rid="B55">Rakocinski et al. 1993</xref>: 102.</comment></tp:nomenclature-citation><tp:nomenclature-citation><tp:taxon-name>
                    <tp:taxon-name-part taxon-name-part-type="genus" reg="Gibberosus">Gibberosus</tp:taxon-name-part>
                    <tp:taxon-name-part taxon-name-part-type="uncertainty-rank">cf.</tp:taxon-name-part>
                    <tp:taxon-name-part taxon-name-part-type="species" reg="myersi">myersi</tp:taxon-name-part>
                  </tp:taxon-name><comment>: <xref ref-type="bibr" rid="B56">Rakocinski et al. 1996</xref>: 350.</comment></tp:nomenclature-citation></tp:nomenclature-citation-list></tp:nomenclature><tp:treatment-sec sec-type="material" id="SECID0EX6AI"><title>Material examined.</title><p>Panama • 2–5 mm • 2 ♀; Bocas del Toro, Crawl Cay; <named-content xmlns:xlink="http://www.w3.org/1999/xlink" content-type="dwc:verbatimCoordinates" xlink:type="simple"><named-content content-type="geo-json" specific-use="{&#34;type&#34;:&#34;Point&#34;,&#34;coordinates&#34;:[-82.143833,9.237675]}" id="NCID0EAABI" xlink:type="simple">9.237675°N, 82.143833°W</named-content></named-content>; depth 2–3 m, in sand; 11 Aug 2021; K.N. White leg.; <named-content xmlns:xlink="http://www.w3.org/1999/xlink" content-type="dwc:institutional_code" xlink:title="Smithsonian Institution, U.S. National Museum of Natural History" xlink:href="http://grbio.org/institution/smithsonian-institution-national-museum-natural-history-0" xlink:type="simple">USNM</named-content> 1703548 • 1 ♂, 3 ♀, Bocas del Toro, Drago; <named-content xmlns:xlink="http://www.w3.org/1999/xlink" content-type="dwc:verbatimCoordinates" xlink:type="simple"><named-content content-type="geo-json" specific-use="{&#34;type&#34;:&#34;Point&#34;,&#34;coordinates&#34;:[-82.333350,9.413433]}" id="NCID0ENABI" xlink:type="simple">9.413433°N, 82.33335°W</named-content></named-content>; depth 1–3 m, in sand; 23 June 2023; K.N. White leg.; <named-content xmlns:xlink="http://www.w3.org/1999/xlink" content-type="dwc:institutional_code" xlink:title="Smithsonian Institution, U.S. National Museum of Natural History" xlink:href="http://grbio.org/institution/smithsonian-institution-national-museum-natural-history-0" xlink:type="simple">USNM</named-content> 1703549 • 1 ♂, 8 ♀; Bocas del Toro, Drago; <named-content xmlns:xlink="http://www.w3.org/1999/xlink" content-type="dwc:verbatimCoordinates" xlink:type="simple"><named-content content-type="geo-json" specific-use="{&#34;type&#34;:&#34;Point&#34;,&#34;coordinates&#34;:[-82.324783,9.417183]}" id="NCID0E1ABI" xlink:type="simple">9.417183°N, 82.324783°W</named-content></named-content>; depth 0–1 m in sand; 27 June 2023; K.N. White leg.; <named-content xmlns:xlink="http://www.w3.org/1999/xlink" content-type="dwc:institutional_code" xlink:title="Smithsonian Institution, U.S. National Museum of Natural History" xlink:href="http://grbio.org/institution/smithsonian-institution-national-museum-natural-history-0" xlink:type="simple">USNM</named-content> 1703550.</p></tp:treatment-sec><tp:treatment-sec sec-type="diagnosis" id="SECID0EEBBI"><title>Diagnosis.</title><p>Head ocular lobe with acute cusp. Pleosome segment 3 and urosome segments 1 and 2, with dorsal serrations; urosome segment 2, with one or two dorsal spines. Epimeron 3 serrate. Uropod 3 peduncle with facial spines; rami with sparse marginal spines. Telson each lobe with one dorsal and two apical spines.</p></tp:treatment-sec><tp:treatment-sec sec-type="distribution" id="SECID0EJBBI"><title>Distribution.</title><p>U.S.A.: South Carolina to the Florida Keys; southwestern Gulf of Mexico, Tampa Bay, Perdido Key, British Columbia to La Jolla, California (<xref ref-type="bibr" rid="B75">Thomas and Barnard 1986b</xref>; <xref ref-type="bibr" rid="B55">Rakocinski et al. 1993</xref>, <xref ref-type="bibr" rid="B56">1996</xref>; <xref ref-type="bibr" rid="B37">LeCroy 2007</xref>); Peru: Afuera; Costa Rica: Puerto Culebra; Brazil: llha Sao Sebastiao (<xref ref-type="bibr" rid="B75">Thomas and Barnard 1986b</xref>); Panama: Culebra Island (<xref ref-type="bibr" rid="B75">Thomas and Barnard 1986b</xref>), Bocas del Toro (present study).</p></tp:treatment-sec><tp:treatment-sec sec-type="ecology" id="SECID0EHCBI"><title>Ecology and remarks.</title><p>These amphipods are found in sand at depths of 0–29 m. Panamanian specimens closely resemble previously described specimens. See <xref ref-type="bibr" rid="B75">Thomas and Barnard (1986b)</xref> for a discussion of the variation in this species. Caribbean Panamanian specimens most closely resemble specimens from Brazil, Peru, Costa Rica, and Queen Charlotte, and Coronados based on having a smooth dorsal margin on pleonites 2 and 5, a thin posterior most facial spine on peduncle of uropod 1, and epimeron 2 without facial spines.</p><fig id="F22" position="float" orientation="portrait"><object-id xmlns:xlink="http://www.w3.org/1999/xlink" content-type="doi" xlink:type="simple">10.3897/zookeys.1195.116721.figure22</object-id><object-id xmlns:xlink="http://www.w3.org/1999/xlink" content-type="arpha" xlink:type="simple">3C062053-EAE3-5376-A6CD-9FA25E885CF9</object-id><label>Figure 22.</label><caption><p><italic><tp:taxon-name><tp:taxon-name-part taxon-name-part-type="genus" reg="Gibberosus">Gibberosus</tp:taxon-name-part><tp:taxon-name-part taxon-name-part-type="species" reg="myersi">myersi</tp:taxon-name-part></tp:taxon-name></italic>, female, 2.1 mm, head, uropods 1 and 3, telson, epimeron and urosome, gnathopod 2 lateral. Scale bars: 0.5 mm.</p></caption><graphic xmlns:xlink="http://www.w3.org/1999/xlink" xlink:href="zookeys-1195-249_article-116721__-g022.jpg" position="float" orientation="portrait" xlink:type="simple" id="oo_1005004.jpg"><uri content-type="original_file" xlink:type="simple">https://binary.pensoft.net/fig/1005004</uri></graphic></fig></tp:treatment-sec><tp:treatment-sec><!--Section generated to contain objects referenced in tp:taxon-treatment.--><fig id="F30" position="float" orientation="portrait"><object-id xmlns:xlink="http://www.w3.org/1999/xlink" content-type="doi" xlink:type="simple">10.3897/zookeys.1195.116721.figure30</object-id><object-id xmlns:xlink="http://www.w3.org/1999/xlink" content-type="arpha" xlink:type="simple">B18A7D1E-C278-5E7F-B488-5D72502093E6</object-id><label>Figure 30.</label><caption><p>Photographs of live specimens unless noted <bold>A</bold><italic><tp:taxon-name><tp:taxon-name-part taxon-name-part-type="genus" reg="Gibberosus">Gibberosus</tp:taxon-name-part><tp:taxon-name-part taxon-name-part-type="species" reg="devaneyi">devaneyi</tp:taxon-name-part></tp:taxon-name></italic><bold>B</bold><italic><tp:taxon-name><tp:taxon-name-part taxon-name-part-type="genus" reg="Gibberosus">Gibberosus</tp:taxon-name-part><tp:taxon-name-part taxon-name-part-type="species" reg="myersi">myersi</tp:taxon-name-part></tp:taxon-name></italic><bold>C</bold><italic><tp:taxon-name><tp:taxon-name-part taxon-name-part-type="genus" reg="Resupinus">Resupinus</tp:taxon-name-part><tp:taxon-name-part taxon-name-part-type="species" reg="spinicaudatus">spinicaudatus</tp:taxon-name-part></tp:taxon-name></italic> (ethanol preserved specimen) <bold>D</bold><italic><tp:taxon-name><tp:taxon-name-part taxon-name-part-type="genus" reg="Eusiroides">Eusiroides</tp:taxon-name-part><tp:taxon-name-part taxon-name-part-type="species" reg="yucatanensis">yucatanensis</tp:taxon-name-part></tp:taxon-name></italic><bold>E</bold><italic><tp:taxon-name><tp:taxon-name-part taxon-name-part-type="genus" reg="Nasageneia">Nasageneia</tp:taxon-name-part><tp:taxon-name-part taxon-name-part-type="species" reg="bacescui">bacescui</tp:taxon-name-part></tp:taxon-name></italic><bold>F</bold><italic><tp:taxon-name><tp:taxon-name-part taxon-name-part-type="genus" reg="Tethygeneia">Tethygeneia</tp:taxon-name-part><tp:taxon-name-part taxon-name-part-type="species" reg="longleyi">longleyi</tp:taxon-name-part></tp:taxon-name></italic>. Scale bars: 1.0 mm.</p></caption><graphic xmlns:xlink="http://www.w3.org/1999/xlink" xlink:href="zookeys-1195-249_article-116721__-g030.jpg" position="float" orientation="portrait" xlink:type="simple" id="oo_1005012.jpg"><uri content-type="original_file" xlink:type="simple">https://binary.pensoft.net/fig/1005012</uri></graphic></fig></tp:treatment-sec><ref-list><ref id="B3"><mixed-citation xmlns:xlink="http://www.w3.org/1999/xlink" xlink:type="simple"><person-group><name name-style="western"><surname>Barnard</surname><given-names>JL</given-names></name></person-group> (<year>1962</year>) <article-title>Benthic marine <tp:taxon-name><tp:taxon-name-part taxon-name-part-type="order">Amphipoda</tp:taxon-name-part></tp:taxon-name> of southern California: Families <tp:taxon-name><tp:taxon-name-part taxon-name-part-type="family">Tironidae</tp:taxon-name-part></tp:taxon-name> to <tp:taxon-name><tp:taxon-name-part taxon-name-part-type="family">Gammaridae</tp:taxon-name-part></tp:taxon-name>.</article-title><source>Pacific Naturalist</source><volume>3</volume>: <fpage>70</fpage>–<lpage>115</lpage>.</mixed-citation></ref><ref id="B17"><mixed-citation xmlns:xlink="http://www.w3.org/1999/xlink" xlink:type="simple"><person-group><name name-style="western"><surname>Camp</surname><given-names>DK</given-names></name><name name-style="western"><surname>Whiting</surname><given-names>NH</given-names></name><name name-style="western"><surname>Martin</surname><given-names>RE</given-names></name></person-group> (<year>1977</year>) <article-title>Nearshore marine ecology at Hutchinson Island, Florida: 1971–1974. V. Arthropods.</article-title><source>Florida Marine Research Publications</source><volume>25</volume>: <fpage>1</fpage>–<lpage>63</lpage>.</mixed-citation></ref><ref id="B75"><mixed-citation xmlns:xlink="http://www.w3.org/1999/xlink" xlink:type="simple"><person-group><name name-style="western"><surname>Thomas</surname><given-names>JD</given-names></name><name name-style="western"><surname>Barnard</surname><given-names>JL</given-names></name></person-group> (<year>1986b</year>) <article-title>New genera and species of the <italic><tp:taxon-name><tp:taxon-name-part taxon-name-part-type="genus">Megaluropus</tp:taxon-name-part></tp:taxon-name></italic> group (<tp:taxon-name><tp:taxon-name-part taxon-name-part-type="order">Amphipoda</tp:taxon-name-part></tp:taxon-name>, <tp:taxon-name><tp:taxon-name-part taxon-name-part-type="family">Megaluropidae</tp:taxon-name-part></tp:taxon-name>).</article-title><source>Bulletin of Marine Science</source><volume>38</volume>(<issue>3</issue>): <fpage>442</fpage>–<lpage>476</lpage>.</mixed-citation></ref><ref id="B37"><mixed-citation xmlns:xlink="http://www.w3.org/1999/xlink" xlink:type="simple"><person-group><name name-style="western"><surname>LeCroy</surname><given-names>SE</given-names></name></person-group> (<year>2007</year>) An Illustrated Identification Guide to The Nearshore Marine and Estuarine Gammaridean <tp:taxon-name><tp:taxon-name-part taxon-name-part-type="order">Amphipoda</tp:taxon-name-part></tp:taxon-name> of Florida Volume 4: Families <tp:taxon-name><tp:taxon-name-part taxon-name-part-type="family">Anamixidae</tp:taxon-name-part></tp:taxon-name>, <tp:taxon-name><tp:taxon-name-part taxon-name-part-type="family">Eusiridae</tp:taxon-name-part></tp:taxon-name>, <tp:taxon-name><tp:taxon-name-part taxon-name-part-type="family">Hyalellidae</tp:taxon-name-part></tp:taxon-name>, <tp:taxon-name><tp:taxon-name-part taxon-name-part-type="family">Hyalidae</tp:taxon-name-part></tp:taxon-name>, <tp:taxon-name><tp:taxon-name-part taxon-name-part-type="family">Iphimediidae</tp:taxon-name-part></tp:taxon-name>, <tp:taxon-name><tp:taxon-name-part taxon-name-part-type="family">Ischyroceridae</tp:taxon-name-part></tp:taxon-name>, <tp:taxon-name><tp:taxon-name-part taxon-name-part-type="family">Lysianassidae</tp:taxon-name-part></tp:taxon-name>, <tp:taxon-name><tp:taxon-name-part taxon-name-part-type="family">Megaluropidae</tp:taxon-name-part></tp:taxon-name>, and <tp:taxon-name><tp:taxon-name-part taxon-name-part-type="family">Melphidippidae</tp:taxon-name-part></tp:taxon-name>. Florida Department of Environmental Protection Annual Report Contract No. WM724 1: 1–195.</mixed-citation></ref><ref id="B55"><mixed-citation xmlns:xlink="http://www.w3.org/1999/xlink" xlink:type="simple"><person-group><name name-style="western"><surname>Rakocinski</surname><given-names>CF</given-names></name><name name-style="western"><surname>Heard</surname><given-names>RW</given-names></name><name name-style="western"><surname>LeCroy</surname><given-names>SE</given-names></name><name name-style="western"><surname>McLelland</surname><given-names>JA</given-names></name><name name-style="western"><surname>Simons</surname><given-names>T</given-names></name></person-group> (<year>1993</year>) <article-title>Seaward change and zonation of the sandy shore macrofauna at Perdido Key, Florida, U.S.A. Estuarine.</article-title><source>Estuarine, Coastal and Shelf Science</source><volume>36</volume>(<issue>1</issue>): <fpage>81</fpage>–<lpage>104</lpage>. <ext-link xlink:href="10.1006/ecss.1993.1007" ext-link-type="doi" xlink:type="simple">https://doi.org/10.1006/ecss.1993.1007</ext-link></mixed-citation></ref><ref id="B56"><mixed-citation xmlns:xlink="http://www.w3.org/1999/xlink" xlink:type="simple"><person-group><name name-style="western"><surname>Rakocinski</surname><given-names>CF</given-names></name><name name-style="western"><surname>Heard</surname><given-names>RW</given-names></name><name name-style="western"><surname>LeCroy</surname><given-names>SE</given-names></name><name name-style="western"><surname>McLelland</surname><given-names>JA</given-names></name><name name-style="western"><surname>Simons</surname><given-names>T</given-names></name></person-group> (<year>1996</year>) <article-title>Responses by macrobenthic assemblages to extensive beach restoration at Perdido Key, Florida, U.S.A.</article-title><source>Journal of Coastal Research</source><volume>12</volume>(<issue>1</issue>): <fpage>326</fpage>–<lpage>353</lpage>.</mixed-citation></ref></ref-list></tp:taxon-treatment>
