# Supplementary material for: ﻿Caribbean Amphipoda (Crustacea) of Panama. Part II: parvorder Hadziidira
Source: Zookeys. 2024 Mar 18;1195:249–96. doi: 10.3897/zookeys.1195.116721 (PMC10964020; doi:10.3897/zookeys.1195.116721)
Supplement: XML Treatment for Eusiroides yucatanensis [file zookeys.1195.116721-treatment35.xml]

<!DOCTYPE tp:taxon-treatment
  PUBLIC "-//TaxonX//DTD Taxonomic Treatment Publishing DTD v0 20100105//EN" "tax-treatment-NSO.dtd">
<tp:taxon-treatment xmlns:tp="http://www.plazi.org/taxpub"><tp:treatment-meta><kwd-group><label>Taxon classification</label><kwd>
                  <named-content content-type="kingdom">Animalia</named-content>
                </kwd><kwd>
                  <named-content content-type="order">Amphipoda</named-content>
                </kwd><kwd>
                  <named-content content-type="family">Pontogeneiidae</named-content>
                </kwd></kwd-group><mixed-citation publication-type="journal"><person-group><name><surname>White</surname><given-names>Kristine N.</given-names></name><name><surname>Sir</surname><given-names>Sally J.</given-names></name></person-group><article-title>﻿Caribbean <tp:taxon-name><tp:taxon-name-part taxon-name-part-type="order">Amphipoda</tp:taxon-name-part></tp:taxon-name> (<tp:taxon-name><tp:taxon-name-part taxon-name-part-type="subphylum">Crustacea</tp:taxon-name-part></tp:taxon-name>) of Panama. Part II: parvorder <tp:taxon-name><tp:taxon-name-part taxon-name-part-type="parvorder">Hadziidira</tp:taxon-name-part></tp:taxon-name></article-title><source>Zookeys</source><day>18</day><month>03</month><year>2024</year><volume>1195</volume><fpage>249</fpage><lpage>296</lpage><pub-id pub-id-type="doi">10.3897/zookeys.1195.116721</pub-id></mixed-citation></tp:treatment-meta><tp:nomenclature><label>﻿</label><tp:taxon-name>
                <object-id xmlns:xlink="http://www.w3.org/1999/xlink" content-type="arpha" xlink:type="simple">E00F5063-9009-58B2-908D-661238C044BE</object-id>
                <tp:taxon-name-part taxon-name-part-type="genus" reg="Eusiroides">Eusiroides</tp:taxon-name-part>
                <tp:taxon-name-part taxon-name-part-type="species" reg="yucatanensis">yucatanensis</tp:taxon-name-part>
              </tp:taxon-name><tp:taxon-authority>McKinney, 1980</tp:taxon-authority><xref ref-type="fig" rid="F24">Figs 24</xref><xref ref-type="fig" rid="F30">, 30D</xref><tp:nomenclature-citation-list><tp:nomenclature-citation><tp:taxon-name>
                    <tp:taxon-name-part taxon-name-part-type="genus" reg="Eusiroides">Eusiroides</tp:taxon-name-part>
                    <tp:taxon-name-part taxon-name-part-type="species" reg="yucatanensis">yucatanensis</tp:taxon-name-part>
                  </tp:taxon-name><comment>McKinney, 1980: 89–93, figs 3, 4; <xref ref-type="bibr" rid="B25">Diaz and Martin 2000</xref>: 767.</comment></tp:nomenclature-citation></tp:nomenclature-citation-list></tp:nomenclature><tp:treatment-sec sec-type="material" id="SECID0EVLBI"><title>Material examined.</title><p>Panama • 5–7 mm • 1 ♂, 1 ♀, 2 juvenile; Bocas del Toro, Crawl Cay; <named-content xmlns:xlink="http://www.w3.org/1999/xlink" content-type="dwc:verbatimCoordinates" xlink:type="simple"><named-content content-type="geo-json" specific-use="{&#34;type&#34;:&#34;Point&#34;,&#34;coordinates&#34;:[-82.143800,9.237600]}" id="NCID0E5LBI" xlink:type="simple">9.2376°N, 82.1438°W</named-content></named-content>; depth 1.5–3 m, among coral rubble, 11 Aug 2021; K.N. White leg.; <named-content xmlns:xlink="http://www.w3.org/1999/xlink" content-type="dwc:institutional_code" xlink:title="Smithsonian Institution, U.S. National Museum of Natural History" xlink:href="http://grbio.org/institution/smithsonian-institution-national-museum-natural-history-0" xlink:type="simple">USNM</named-content> 1703552.</p></tp:treatment-sec><tp:treatment-sec sec-type="diagnosis" id="SECID0EIMBI"><title>Diagnosis.</title><p>Pereopods 5–7 basis crenulate; propodus with spine formula 2, 2, 2, 2, and two locking spines. Epimera 1 and 2 smooth, posteroventral corner with acute point; epimeron 3 posterior margin with three serrations. Uropod 3 peduncle 1/2 as long as rami. Telson subtriangular, longer than wide, apices of lobes subacute.</p></tp:treatment-sec><tp:treatment-sec sec-type="distribution" id="SECID0ENMBI"><title>Distribution.</title><p>Mexico: Yucatan (<xref ref-type="bibr" rid="B47">McKinney 1980</xref>); Venezuela: Puerto Viejo (<xref ref-type="bibr" rid="B25">Diaz and Martin 2000</xref>); Panama: Bocas del Toro (present study).</p></tp:treatment-sec><tp:treatment-sec sec-type="ecology" id="SECID0E2MBI"><title>Ecology and remarks.</title><p>These amphipods are associated with algae and coral rubble at depths of 0–3 m. Panamanian specimens closely resemble previously described specimens and can be easily identified based on the smooth epimera 1 and 2, epimeron 3 having three distinct serrations, and the length of uropod 3 peduncle.</p><fig id="F24" position="float" orientation="portrait"><object-id xmlns:xlink="http://www.w3.org/1999/xlink" content-type="doi" xlink:type="simple">10.3897/zookeys.1195.116721.figure24</object-id><object-id xmlns:xlink="http://www.w3.org/1999/xlink" content-type="arpha" xlink:type="simple">FBEBA751-5D4A-506E-A931-7EAB13701D39</object-id><label>Figure 24.</label><caption><p><italic><tp:taxon-name><tp:taxon-name-part taxon-name-part-type="genus" reg="Eusiroides">Eusiroides</tp:taxon-name-part><tp:taxon-name-part taxon-name-part-type="species" reg="yucatanensis">yucatanensis</tp:taxon-name-part></tp:taxon-name></italic>, male, 6.9 mm, telson, gnathopod 2 propodus medial, gnathopod 2 propodus medial enlarged, setae removed, epimeron 3, uropod 3. Scale bars: 0.5 mm.</p></caption><graphic xmlns:xlink="http://www.w3.org/1999/xlink" xlink:href="zookeys-1195-249_article-116721__-g024.jpg" position="float" orientation="portrait" xlink:type="simple" id="oo_1005006.jpg"><uri content-type="original_file" xlink:type="simple">https://binary.pensoft.net/fig/1005006</uri></graphic></fig></tp:treatment-sec><tp:treatment-sec><!--Section generated to contain objects referenced in tp:taxon-treatment.--><fig id="F30" position="float" orientation="portrait"><object-id xmlns:xlink="http://www.w3.org/1999/xlink" content-type="doi" xlink:type="simple">10.3897/zookeys.1195.116721.figure30</object-id><object-id xmlns:xlink="http://www.w3.org/1999/xlink" content-type="arpha" xlink:type="simple">B18A7D1E-C278-5E7F-B488-5D72502093E6</object-id><label>Figure 30.</label><caption><p>Photographs of live specimens unless noted <bold>A</bold><italic><tp:taxon-name><tp:taxon-name-part taxon-name-part-type="genus" reg="Gibberosus">Gibberosus</tp:taxon-name-part><tp:taxon-name-part taxon-name-part-type="species" reg="devaneyi">devaneyi</tp:taxon-name-part></tp:taxon-name></italic><bold>B</bold><italic><tp:taxon-name><tp:taxon-name-part taxon-name-part-type="genus" reg="Gibberosus">Gibberosus</tp:taxon-name-part><tp:taxon-name-part taxon-name-part-type="species" reg="myersi">myersi</tp:taxon-name-part></tp:taxon-name></italic><bold>C</bold><italic><tp:taxon-name><tp:taxon-name-part taxon-name-part-type="genus" reg="Resupinus">Resupinus</tp:taxon-name-part><tp:taxon-name-part taxon-name-part-type="species" reg="spinicaudatus">spinicaudatus</tp:taxon-name-part></tp:taxon-name></italic> (ethanol preserved specimen) <bold>D</bold><italic><tp:taxon-name><tp:taxon-name-part taxon-name-part-type="genus" reg="Eusiroides">Eusiroides</tp:taxon-name-part><tp:taxon-name-part taxon-name-part-type="species" reg="yucatanensis">yucatanensis</tp:taxon-name-part></tp:taxon-name></italic><bold>E</bold><italic><tp:taxon-name><tp:taxon-name-part taxon-name-part-type="genus" reg="Nasageneia">Nasageneia</tp:taxon-name-part><tp:taxon-name-part taxon-name-part-type="species" reg="bacescui">bacescui</tp:taxon-name-part></tp:taxon-name></italic><bold>F</bold><italic><tp:taxon-name><tp:taxon-name-part taxon-name-part-type="genus" reg="Tethygeneia">Tethygeneia</tp:taxon-name-part><tp:taxon-name-part taxon-name-part-type="species" reg="longleyi">longleyi</tp:taxon-name-part></tp:taxon-name></italic>. Scale bars: 1.0 mm.</p></caption><graphic xmlns:xlink="http://www.w3.org/1999/xlink" xlink:href="zookeys-1195-249_article-116721__-g030.jpg" position="float" orientation="portrait" xlink:type="simple" id="oo_1005012.jpg"><uri content-type="original_file" xlink:type="simple">https://binary.pensoft.net/fig/1005012</uri></graphic></fig></tp:treatment-sec><ref-list><ref id="B25"><mixed-citation xmlns:xlink="http://www.w3.org/1999/xlink" xlink:type="simple"><person-group><name name-style="western"><surname>Diaz</surname><given-names>YJ</given-names></name><name name-style="western"><surname>Martin</surname><given-names>A</given-names></name></person-group> (<year>2000</year>) <article-title><italic><tp:taxon-name><tp:taxon-name-part taxon-name-part-type="genus">Eusiroides</tp:taxon-name-part><tp:taxon-name-part taxon-name-part-type="species">yucatanensis</tp:taxon-name-part></tp:taxon-name></italic> (<tp:taxon-name><tp:taxon-name-part taxon-name-part-type="order">Amphipoda</tp:taxon-name-part></tp:taxon-name>: <tp:taxon-name><tp:taxon-name-part taxon-name-part-type="family">Eusiridae</tp:taxon-name-part></tp:taxon-name>) en las costas de Venezuela.</article-title><source>Revista de Biología Tropical</source><volume>49</volume>(<issue>2</issue>): <fpage>767</fpage>.</mixed-citation></ref><ref id="B47"><mixed-citation xmlns:xlink="http://www.w3.org/1999/xlink" xlink:type="simple"><person-group><name name-style="western"><surname>McKinney</surname><given-names>LD</given-names></name></person-group> (<year>1980</year>) <article-title>Four new and unusual amphipods from the Gulf of Mexico and Caribbean Sea.</article-title><source>Proceedings of the Biological Society of Washington</source><volume>93</volume>(<issue>1</issue>): <fpage>83</fpage>–<lpage>103</lpage>.</mixed-citation></ref></ref-list></tp:taxon-treatment>
