# Supplementary material for: ﻿Caribbean Amphipoda (Crustacea) of Panama. Part II: parvorder Hadziidira
Source: Zookeys. 2024 Mar 18;1195:249–96. doi: 10.3897/zookeys.1195.116721 (PMC10964020; doi:10.3897/zookeys.1195.116721)
Supplement: XML Treatment for Tethygeneia [file zookeys.1195.116721-treatment38.xml]

<!DOCTYPE tp:taxon-treatment
  PUBLIC "-//TaxonX//DTD Taxonomic Treatment Publishing DTD v0 20100105//EN" "tax-treatment-NSO.dtd">
<tp:taxon-treatment xmlns:tp="http://www.plazi.org/taxpub"><tp:treatment-meta><kwd-group><label>Taxon classification</label><kwd>
                  <named-content content-type="kingdom">Animalia</named-content>
                </kwd><kwd>
                  <named-content content-type="order">Amphipoda</named-content>
                </kwd><kwd>
                  <named-content content-type="family">Pontogeneiidae</named-content>
                </kwd></kwd-group><mixed-citation publication-type="journal"><person-group><name><surname>White</surname><given-names>Kristine N.</given-names></name><name><surname>Sir</surname><given-names>Sally J.</given-names></name></person-group><article-title>﻿Caribbean <tp:taxon-name><tp:taxon-name-part taxon-name-part-type="order">Amphipoda</tp:taxon-name-part></tp:taxon-name> (<tp:taxon-name><tp:taxon-name-part taxon-name-part-type="subphylum">Crustacea</tp:taxon-name-part></tp:taxon-name>) of Panama. Part II: parvorder <tp:taxon-name><tp:taxon-name-part taxon-name-part-type="parvorder">Hadziidira</tp:taxon-name-part></tp:taxon-name></article-title><source>Zookeys</source><day>18</day><month>03</month><year>2024</year><volume>1195</volume><fpage>249</fpage><lpage>296</lpage><pub-id pub-id-type="doi">10.3897/zookeys.1195.116721</pub-id></mixed-citation></tp:treatment-meta><tp:nomenclature><label>﻿Genus</label><tp:taxon-name>
                <object-id xmlns:xlink="http://www.w3.org/1999/xlink" content-type="arpha" xlink:type="simple">B121C9A2-561E-5187-8ACF-F38ADE5EF00B</object-id>
                <tp:taxon-name-part taxon-name-part-type="genus" reg="Tethygeneia">Tethygeneia</tp:taxon-name-part>
              </tp:taxon-name><tp:taxon-authority>J.L. Barnard, 1972</tp:taxon-authority></tp:nomenclature><tp:treatment-sec sec-type="diagnosis" id="SECID0EEVBI"><title>Diagnosis.</title><p>Rostrum reaching ~ 3/4 length of first article of antenna 1 peduncle, linguiform. Gnathopods 1 and 2 propodus relatively small, palmar margin lined with slender spines. Epimeron 3 posterior margin smooth or weakly serrate. Telson subrectangular, slightly longer than wide, apices of lobes rounded or subtruncate.</p></tp:treatment-sec></tp:taxon-treatment>
