# Supplementary material for: ﻿Caribbean Amphipoda (Crustacea) of Panama. Part II: parvorder Hadziidira
Source: Zookeys. 2024 Mar 18;1195:249–96. doi: 10.3897/zookeys.1195.116721 (PMC10964020; doi:10.3897/zookeys.1195.116721)
Supplement: Supplementary material 1 — Locality table [file zookeys-1195-249_article-116721__-s001.xlsx]

## Sheet: Sheet1
Species	Latitutude	Longitude	Location	Date	Depth	Habitat	Collector
Dulzura schoenerae (Fox, 1973)	9.30448	-82.1316	Hospital Bight, Bocas del Toro, Panama	2005-08-07	1.5m	dead coral	S.E. LeCroy
Dulzura schoenerae (Fox, 1973)	9.24433	-82.2507	Isla Solarte, Bocas del Toro, Panama	2005-08-09	0.5m	Halimeda and Thalassia	S.E. LeCroy
Dulzura schoenerae (Fox, 1973)	9.29011	-82.1897	Isla Solarte, Bocas del Toro, Panama	2021-08-08	1-5m	coral rubble	K.N. White
Ceradocus sheardi Shoemaker, 1948	9.4536	-82.3	Swan Cay, Bocas del Toro, Panama	2023-06-24	2m	coral rubble	K.N. White
Ceradocus sheardi Shoemaker, 1948	9.26997	-82.0587	Cayo Zapatilla 1, Bocas del Toro, Panama	2023-06-28	10-11m	coral rubble	K.N. White
Ceradocus shoemakeri Fox, 1973	9.3336	-82.2188	Hospital Point, Bocas del Toro, Panama	2005-08-06	15m	coral rubble and Halimeda	S. DeGrave
Ceradocus shoemakeri Fox, 1973	9.28498	-82.2945	San Cristobal, Bocas del Toro, Panama	2023-06-21	1-3m	Halimeda	K.N. White
Ceradocus shoemakeri Fox, 1973	9.26997	-82.0587	Cayo Zapatilla 1, Bocas del Toro, Panama	2023-06-28	10-11m	coral rubble	K.N. White
Elasmopus balkomanus Thomas & Barnard, 1988	9.2475	-82.129	Crawl Cay, Bocas del Toro, Panama	2021-08-12	5m	coral rubble	K.N. White
Elasmopus balkomanus Thomas & Barnard, 1988	9.24597	-82.1369	Crawl Cay, Bocas del Toro, Panama	2023-06-25	1-4m	sand	K.N. White
Elasmopus elieri Ortiz, Lalana & Varela, 2004	9.4149	-82.3323	Lime Point, Bocas del Toro, Panama	2005-08-05	0.2-0.5m	red algae and coral rubble	S. DeGrave
Elasmopus levis (S.I. Smith in Verrill, 1873)	9.3905	-82.2373	Playa Bluff, Bocas del Toro, Panama	2005-08-05	0m	algae	T.A. Haney
Elasmopus levis (S.I. Smith in Verrill, 1873)	9.3336	-82.2188	Hospital Point, Bocas del Toro, Panama	2005-08-06	15m	coral rubble	S. DeGrave
Elasmopus levis (S.I. Smith in Verrill, 1873)			Pigeon Key Reef, Bocas del Toro, Panama	2005-08-09	0.5-1m	Halimeda	T.A. Haney
Elasmopus levis (S.I. Smith in Verrill, 1873)	9.34872	-82.2626	STRI Point, Bocas del Toro, Panama	2021-08-06	12m	coral rubble	K.N. White
Elasmopus levis (S.I. Smith in Verrill, 1873)	9.41806	-82.3375	Drago, Bocas del Toro, Panama	2021-08-09	2-3m	coral rubble	K.N. White
Elasmopus levis (S.I. Smith in Verrill, 1873)	9.26997	-82.0587	Cayo Zapatilla 1, Bocas del Toro, Panama	2023-06-28	10-11m	coral rubble	K.N. White
Elasmopus longipropodus Senna & Souza-Filho, 2011	9.45333	-82.2983	Swan Cay, Bocas del Toro, Panama	2005-08-04	2-3m	algae	S. DeGrave
Elasmopus longipropodus Senna & Souza-Filho, 2011	9.3336	-82.2189	Hospital Point, Bocas del Toro, Panama	2005-08-06	15m	coral rubble	S. DeGrave
Elasmopus longipropodus Senna & Souza-Filho, 2011	9.29457	-82.1731	Isla Solarte, Bocas del Toro, Panama	2021-08-08	2m	Halimeda	K.N. White
Elasmopus longipropodus Senna & Souza-Filho, 2011	9.2625	-82.235	San Cristobal, Bocas del Toro, Panama	2021-08-10	15m	coral rubble	K.N. White
Elasmopus longipropodus Senna & Souza-Filho, 2011	9.2376	-82.1438	Crawl Cay, Bocas del Toro, Panama	2021-08-11	1.5-3m	Halimeda	K.N. White
Elasmopus longipropodus Senna & Souza-Filho, 2011	9.33197	-82.2148	Hospital Point, Bocas del Toro, Panama	2023-06-22	1-3m	Halimeda	K.N. White
Elasmopus longipropodus Senna & Souza-Filho, 2011	9.4536	-82.3	Swan Cay, Bocas del Toro, Panama	2023-06-24	1-4m	red algae	K.N. White
Elasmopus longipropodus Senna & Souza-Filho, 2011	9.24597	-82.1369	Crawl Cay, Bocas del Toro, Panama	2023-06-25	1-4m	green alage	K.N. White
Elasmopus longipropodus Senna & Souza-Filho, 2011	9.24756	-82.129	Crawl Cay, Bocas del Toro, Panama	2023-06-26	5-8m	coral rubble	K.N. White
Elasmopus longipropodus Senna & Souza-Filho, 2011	9.33338	-82.2185	Hospital Point, Bocas del Toro, Panama	2023-06-26	11m	coral rubble	K.N. White
Elasmopus pocillimanus (Bate, 1862)	9.2476	-82.129	Isla Solarte, Bocas del Toro, Panama	2021-08-08	1-4m	coral rubble	K.N. White
Elasmopus pocillimanus (Bate, 1862)	9.41806	-82.3375	Drago, Bocas del Toro, Panama	2021-08-09	2-3m	coral rubble	K.N. White
Elasmopus pocillimanus (Bate, 1862)	9.33197	-82.2148	Hospital Point, Bocas del Toro, Panama	2023-06-22	1-3m	coral rubble	K.N. White
Elasmopus pocillimanus (Bate, 1862)	9.4536	-82.3	Swan Cay, Bocas del Toro, Panama	2023-06-24	1-4m	coral rubble	K.N. White
Elasmopus thomasi Ortiz & Lalana, 1994	9.45333	-82.2983	Swan Cay, Bocas del Toro, Panama	2005-08-04	3m	algae	T.A. Haney
Elasmopus thomasi Ortiz & Lalana, 1994			Mangrove Inn, Bocas del Toro, Panama	2005-08-03	1-1.5m	Halimeda	M. Faust
Elasmopus thomasi Ortiz & Lalana, 1994	9.28498	-82.2945	San Cristobal, Bocas del Toro, Panama	2023-06-21	1-3m	sponges	K.N. White
Elasmopus thomasi Ortiz & Lalana, 1994	9.33197	-82.2148	Hospital Point, Bocas del Toro, Panama	2023-06-22	1-3m	sand and coral rubble	K.N. White
Meximaera diffidentia J.L. Barnard, 1969			STRI Point, Bocas del Toro, Panama	2005-08-07		coral rubble	S. DeGrave
Meximaera diffidentia J.L. Barnard, 1969	9.32777	-82.2222	Pandora, Bocas del Toro, Panama	2021-08-10	10m	coral rubble	K.N. White
Quadrimaera ceres Ruffo, Krapp & Gable, 2000	9.41806	-82.3375	Drago, Bocas del Toro, Panama	2021-08-09	2-3m	coral rubble	K.N. White
Quadrimaera cristianae Krapp-Schickel & Ruffo, 2000	9.45333	-82.2983	Swan Cay, Bocas del Toro, Panama	2005-08-04	2-3m	coral rubble	S. DeGrave
Quadrimaera cristianae Krapp-Schickel & Ruffo, 2000	9.3905	-82.2373	Playa Bluff, Bocas del Toro, Panama	2005-08-05	0m	algae	T.A. Haney
Quadrimaera cristianae Krapp-Schickel & Ruffo, 2000	9.3336	-82.2188	Hospital Point, Bocas del Toro, Panama	2005-08-06	15m	coral rubble	S. DeGrave
Quadrimaera cristianae Krapp-Schickel & Ruffo, 2000			Hospital Point, Bocas del Toro, Panama	2009-06-15	2-3m	Aplysinia cauliformis sponge	K.N. White
Quadrimaera cristianae Krapp-Schickel & Ruffo, 2000	9.33197	-82.2148	Hospital Point, Bocas del Toro, Panama	2023-06-22	1-3m	Halimeda	K.N. White
Quadrimaera cristianae Krapp-Schickel & Ruffo, 2000	9.24597	-82.1369	Crawl Cay, Bocas del Toro, Panama	2023-06-25	1-4m	Halimeda	K.N. White
Quadrimaera miranda (Ruffo, Krapp-Schickel & Gable, 2000)	9.45333	-82.2983	Swan Cay, Bocas del Toro, Panama	2005-08-04	2-3m	coral rubble	S. DeGrave
Quadrimaera miranda (Ruffo, Krapp-Schickel & Gable, 2000)	9.30448	-82.1723	Hospital Bight, Bocas del Toro, Panama	2005-08-07	0.5m	coral rubble	T.A. Haney
Quadrimaera miranda (Ruffo, Krapp-Schickel & Gable, 2000)			100 m west of STRI dock, Bocas del Toro, Panama	2005-08-08	14m	light trap	T.A. Haney
Quadrimaera miranda (Ruffo, Krapp-Schickel & Gable, 2000)	9.35333	-82.2578	STRI mangroves, Bocas del Toro, Panama	2021-08-11	1m	Ecteinascidia turbinata ascidians	K.N. White
Quadrimaera miranda (Ruffo, Krapp-Schickel & Gable, 2000)	9.24597	-82.1369	Crawl Cay, Bocas del Toro, Panama	2023-06-25	1-4m	Halimeda	K.N. White
Quadrimaera miranda (Ruffo, Krapp-Schickel & Gable, 2000)	9.33338	-82.2185	Hospital Point, Bocas del Toro, Panama	2023-06-26	0m	buoy scraping	K.N. White
Quadrimaera miranda (Ruffo, Krapp-Schickel & Gable, 2000)	9.35118	-82.257	STRI dock, Bocas del Toro, Panama	2023-06-27	0-1m	dock scraping	K.N. White
Quadrimaera quadrimana (Dana, 1852)	9.41806	-82.3375	Drago, Bocas del Toro, Panama	2021-08-09	2-3m	coral rubble	K.N. White
Quadrimaera quadrimana (Dana, 1852)	9.4536	-82.3	Swan Cay, Bocas del Toro, Panama	2023-06-24	1-4m	coral rubble	K.N. White
Quadrimaera quadrimana (Dana, 1852)	9.24597	-82.1369	Crawl Cay, Bocas del Toro, Panama	2023-06-25	1-4m	Halimeda	K.N. White
Quadrimaera sarae Krapp-Schickel & Ruffo, 2000	9.45333	-82.2983	Swan Cay, Bocas del Toro, Panama	2005-08-04	2-3m	coral rubble	S. DeGrave
Quadrimaera sarae Krapp-Schickel & Ruffo, 2000	9.41806	-82.3375	Drago, Bocas del Toro, Panama	2021-08-09	2-3m	coral rubble	K.N. White
Quadrimaera yemanjae Alves, Neves & Johnson 2018	9.41806	-82.3375	Drago, Bocas del Toro, Panama	2021-08-09	2-3m	coral rubble	K.N. White
Quadrimaera yemanjae Alves, Neves & Johnson 2018	9.24597	-82.1369	Crawl Cay, Bocas del Toro, Panama	2023-06-25	1-4m	coral rubble	K.N. White
Dulichiella anisochir (Krøyer, 1845)	9.2475	-82.129	Crawl Cay, Bocas del Toro, Panama	2021-08-12	5m	coral rubble	K.N. White
Dulichiella lecroyae Lowry & Springthorpe, 2007	9.45333	-82.2983	Swan Cay, Bocas del Toro, Panama	2005-08-04	2-3m	orange sponge	S. DeGrave
Dulichiella lecroyae Lowry & Springthorpe, 2007	9.25047	-82.1316	Crawl Cay, Bocas del Toro, Panama	2005-08-07	10m	sponge	S. DeGrave
Dulichiella lecroyae Lowry & Springthorpe, 2007			Punta Caracol, Bocas del Toro, Panama	2009-06-09	1m	Lissodendoryx columbiensis sponge	K. Hultgren
Dulichiella lecroyae Lowry & Springthorpe, 2007	9.34872	-82.2626	STRI Point, Bocas del Toro, Panama	2021-08-06	12m	coral rubble	K.N. White
Dulichiella lecroyae Lowry & Springthorpe, 2007	9.3015	-82.294	Juan Point, Bocas del Toro, Panama	2021-08-07	10m	coral rubble	K.N. White
Dulichiella lecroyae Lowry & Springthorpe, 2007	9.41806	-82.3375	Drago, Bocas del Toro, Panama	2021-08-09	2-3m	coral rubble	K.N. White
Dulichiella lecroyae Lowry & Springthorpe, 2007	9.2625	-82.235	San Cristobal, Bocas del Toro, Panama	2021-08-10	15m	coral rubble	K.N. White
Dulichiella lecroyae Lowry & Springthorpe, 2007	9.32777	-82.2222	Pandora, Bocas del Toro, Panama	2021-08-10	10m	coral rubble	K.N. White
Dulichiella lecroyae Lowry & Springthorpe, 2007	9.2376	-82.1438	Crawl Cay, Bocas del Toro, Panama	2021-08-11	1.5-3m	coral rubble	K.N. White
Melita planaterga Kunkel, 1910	9.45333	-82.2983	Swan Cay, Bocas del Toro, Panama	2005-08-04	2-3m	algae	S. DeGrave
Melita planaterga Kunkel, 1910	9.28498	-82.2945	San Cristobal, Bocas del Toro, Panama	2023-06-21	1-3m	Dictyota	K.N. White
Melita planaterga Kunkel, 1910	9.41343	-82.3333	Drago, Bocas del Toro, Panama	2023-06-23	1-3m	Halimeda, red algae, coral rubble	K.N. White
Melita planaterga Kunkel, 1910	9.4536	-82.3	Swan Cay, Bocas del Toro, Panama	2023-06-24	2m	coral rubble	K.N. White
Hornellia tequeste Thomas & J.L. Barnard, 1986	9.23767	-82.1438	Crawl Cay, Bocas del Toro, Panama	2021-08-11	1.5-3m	Halimeda, red algae, coral rubble	K.N. White
Hornellia tequeste Thomas & J.L. Barnard, 1986	9.33197	-82.2148	Hospital Point, Bocas del Toro, Panama	2023-06-22	1-3m	coral rubble	K.N. White
Hornellia tequeste Thomas & J.L. Barnard, 1986	9.24597	-82.1369	Crawl Cay, Bocas del Toro, Panama	2023-06-25	1-4m	coral rubble	K.N. White
Hornellia tequeste Thomas & J.L. Barnard, 1986	9.25022	-82.1318	Crawl Cay, Bocas del Toro, Panama	2023-06-29	5-13m	coral rubble	K.N. White
Gibberosus devaneyi Thomas & J.L. Barnard, 1986	9.3336	-82.2189	Cayo Solarte, Bocas del Toro, Panama	2005-08-07	0.1-1m	sand	S.E. LeCroy
Gibberosus devaneyi Thomas & J.L. Barnard, 1986	9.41343	-82.3333	Drago, Bocas del Toro, Panama	2023-06-23	1-3m	Halimeda, red algae, coral rubble	K.N. White
Gibberosus devaneyi Thomas & J.L. Barnard, 1986	9.25022	-82.1318	Crawl Cay, Bocas del Toro, Panama	2023-06-29	5-13m	coral rubble	K.N. White
Gibberosus myersi (McKinney, 1980)	9.23767	-82.1438	Crawl Cay, Bocas del Toro, Panama	2021-08-11	1.5-3m	sand	K.N. White
Gibberosus myersi (McKinney, 1980)	9.41343	-82.3333	Drago, Bocas del Toro, Panama	2023-06-23	1-3m	sand	K.N. White
Gibberosus myersi (McKinney, 1980)	9.41718	-82.3248	Drago, Bocas del Toro, Panama	2023-06-27	0-1m	sand	K.N. White
Resuspinus spinicaudatus Thomas & Barnard, 1986	9.41343	-82.3333	Drago, Bocas del Toro, Panama	2023-06-23	1-3m	sand	K.N. White
Eusiroides yucatanensis McKinney, 1980	9.23767	-82.1438	Crawl Cay, Bocas del Toro, Panama	2021-08-11	1.5-3m	coral rubble	K.N. White
Nasageneia bacescui Ortiz & Lalana, 1994	9.41343	-82.3333	Drago, Bocas del Toro, Panama	2023-06-23	1-3m	red algae	K.N. White
Nasageneia bacescui Ortiz & Lalana, 1994	9.4536	-82.3	Swan Cay, Bocas del Toro, Panama	2023-06-24	2m	red algae and coral rubble	K.N. White
Tethygeneia longleyi (Shoemaker, 1933)			Mangrove Inn, Bocas del Toro, Panama	2005-08-03	1m	Caulerpa	M. Faust
Tethygeneia longleyi (Shoemaker, 1933)	9.41806	-82.3375	Drago, Bocas del Toro, Panama	2021-08-09	2-3m	coral rubble	K.N. White
Tethygeneia longleyi (Shoemaker, 1933)	9.41343	-82.3333	Drago, Bocas del Toro, Panama	2023-06-23	1-3m	Halimeda and Dictyoya	K.N. White
Tethygeneia longleyi (Shoemaker, 1933)	9.4536	-82.3	Swan Cay, Bocas del Toro, Panama	2023-06-24	2m	red algae and coral rubble	K.N. White
Tethygeneia longleyi (Shoemaker, 1933)			Cayo Zapatilla 2, Bocas del Toro, Panama	2023-06-29	0m	buoy scraping	L. Hughes
